# Supplementary material for: CREPT promotes LUAD progression by enhancing the CDK9 and RNAPII assembly to promote ERK-driven gene transcription
Source: Theranostics. 2025 Jul 25;15(16):8337–59. doi: 10.7150/thno.115572 (PMC12374588; doi:10.7150/thno.115572)
Supplement: Supplementary file 2 — Supplementary table 4: intersection_siCREPT_819genes. [file thnov15p8337s2.csv]

external_gene_name	ensembl_gene_id	baseMean	log2FoldChange	lfcSE	stat	pvalue	padj	description
RPRD1B	ENSG00000101413	2083.160842	-1.680206846	0.074862362	-22.44394655	1.47E-111	2.00E-107	regulation of nuclear pre-mRNA domain containing 1B [Source:HGNC Symbol;Acc:HGNC:16209]
SLURP2	ENSG00000283992	187.6699578	-1.632155556	0.18196142	-8.969789057	2.97E-19	8.45E-17	secreted LY6/PLAUR domain containing 2 [Source:HGNC Symbol;Acc:HGNC:25549]
GALNT3	ENSG00000115339	4155.097199	-1.372919389	0.067176631	-20.43745518	7.77E-93	5.30E-89	polypeptide N-acetylgalactosaminyltransferase 3 [Source:HGNC Symbol;Acc:HGNC:4125]
PSG3	ENSG00000221826	111.8166313	-1.336033593	0.225366805	-5.928262568	3.06E-09	1.86E-07	pregnancy specific beta-1-glycoprotein 3 [Source:HGNC Symbol;Acc:HGNC:9520]
KRT6A	ENSG00000205420	457.364908	-1.199243895	0.122673199	-9.775924199	1.43E-22	6.09E-20	keratin 6A [Source:HGNC Symbol;Acc:HGNC:6443]
CHAC1	ENSG00000128965	879.4106013	-1.141367922	0.096494003	-11.82838188	2.78E-32	2.24E-29	ChaC glutathione specific gamma-glutamylcyclotransferase 1 [Source:HGNC Symbol;Acc:HGNC:28680]
NKX2-8	ENSG00000136327	38.18938666	-1.065772021	0.366682569	-2.906524912	0.003654678	0.033103088	NK2 homeobox 8 [Source:HGNC Symbol;Acc:HGNC:16364]
SOCS2	ENSG00000120833	153.9827325	-1.030586039	0.203819121	-5.056375644	4.27E-07	1.68E-05	suppressor of cytokine signaling 2 [Source:HGNC Symbol;Acc:HGNC:19382]
EGFR	ENSG00000146648	5868.816315	-1.026733698	0.063692898	-16.12006555	1.84E-58	8.39E-55	epidermal growth factor receptor [Source:HGNC Symbol;Acc:HGNC:3236]
PTBP3	ENSG00000119314	7721.591658	-0.996375696	0.06780328	-14.69509578	6.93E-49	2.36E-45	polypyrimidine tract binding protein 3 [Source:HGNC Symbol;Acc:HGNC:10253]
CEP19	ENSG00000174007	129.5215913	-0.966610453	0.205645076	-4.700382197	2.60E-06	7.81E-05	centrosomal protein 19 [Source:HGNC Symbol;Acc:HGNC:28209]
SERTAD2	ENSG00000179833	6621.744078	-0.947004436	0.080453407	-11.77084319	5.52E-32	4.18E-29	SERTA domain containing 2 [Source:HGNC Symbol;Acc:HGNC:30784]
FAS	ENSG00000026103	677.2249383	-0.904180471	0.11652861	-7.75930022	8.54E-15	1.21E-12	Fas cell surface death receptor [Source:HGNC Symbol;Acc:HGNC:11920]
ARRDC4	ENSG00000140450	1395.422569	-0.899879135	0.094005416	-9.572630757	1.04E-21	3.89E-19	arrestin domain containing 4 [Source:HGNC Symbol;Acc:HGNC:28087]
GADD45B	ENSG00000099860	1557.878408	-0.888789492	0.078989595	-11.25198195	2.26E-29	1.63E-26	growth arrest and DNA damage inducible beta [Source:HGNC Symbol;Acc:HGNC:4096]
SET	ENSG00000119335	8536.976759	-0.877318112	0.063918591	-13.72555458	7.14E-43	1.22E-39	SET nuclear proto-oncogene [Source:HGNC Symbol;Acc:HGNC:10760]
ADGRG6	ENSG00000112414	1862.498941	-0.873846961	0.081798024	-10.68298371	1.22E-26	7.26E-24	adhesion G protein-coupled receptor G6 [Source:HGNC Symbol;Acc:HGNC:13841]
POLR3G	ENSG00000113356	830.2723367	-0.871607313	0.10691925	-8.152014872	3.58E-16	6.18E-14	RNA polymerase III subunit G [Source:HGNC Symbol;Acc:HGNC:30075]
UBA3	ENSG00000144744	3044.181271	-0.832653388	0.086916234	-9.579952388	9.71E-22	3.79E-19	ubiquitin like modifier activating enzyme 3 [Source:HGNC Symbol;Acc:HGNC:12470]
ERRFI1	ENSG00000116285	40485.70963	-0.820264573	0.055890204	-14.67635678	9.14E-49	2.49E-45	ERBB receptor feedback inhibitor 1 [Source:HGNC Symbol;Acc:HGNC:18185]
CCDC34	ENSG00000109881	328.985251	-0.788257673	0.183603469	-4.29326133	1.76E-05	0.000421635	coiled-coil domain containing 34 [Source:HGNC Symbol;Acc:HGNC:25079]
KLF5	ENSG00000102554	3502.302898	-0.779144465	0.084892709	-9.177990358	4.39E-20	1.39E-17	KLF transcription factor 5 [Source:HGNC Symbol;Acc:HGNC:6349]
RAB1A	ENSG00000138069	10241.81621	-0.765653985	0.0579363	-13.21544495	7.15E-40	9.75E-37	RAB1A, member RAS oncogene family [Source:HGNC Symbol;Acc:HGNC:9758]
SGK3	ENSG00000104205	452.1357174	-0.764463056	0.11982773	-6.379684057	1.77E-10	1.34E-08	serum/glucocorticoid regulated kinase family member 3 [Source:HGNC Symbol;Acc:HGNC:10812]
EAF1	ENSG00000144597	1083.14955	-0.760149063	0.092311237	-8.234631985	1.80E-16	3.41E-14	ELL associated factor 1 [Source:HGNC Symbol;Acc:HGNC:20907]
CITED2	ENSG00000164442	2800.54459	-0.737913976	0.094699217	-7.79218665	6.59E-15	9.67E-13	Cbp/p300 interacting transactivator with Glu/Asp rich carboxy-terminal domain 2 [Source:HGNC Symbol;Acc:HGNC:1987]
RASD1	ENSG00000108551	145.8662067	-0.737377257	0.208141062	-3.542680383	0.000396082	0.005794775	ras related dexamethasone induced 1 [Source:HGNC Symbol;Acc:HGNC:15828]
NIPA1	ENSG00000170113	1610.697229	-0.737215939	0.077306592	-9.536262272	1.48E-21	5.32E-19	NIPA magnesium transporter 1 [Source:HGNC Symbol;Acc:HGNC:17043]
ARFGEF2	ENSG00000124198	3395.065894	-0.733737744	0.070102617	-10.4666241	1.23E-25	6.71E-23	ADP ribosylation factor guanine nucleotide exchange factor 2 [Source:HGNC Symbol;Acc:HGNC:15853]
VPS33A	ENSG00000139719	1076.938052	-0.727553932	0.085523914	-8.50702338	1.78E-17	3.75E-15	VPS33A core subunit of CORVET and HOPS complexes [Source:HGNC Symbol;Acc:HGNC:18179]
TRIM29	ENSG00000137699	75.96606033	-0.727472028	0.257039621	-2.83019414	0.004651977	0.039511974	tripartite motif containing 29 [Source:HGNC Symbol;Acc:HGNC:17274]
DICER1	ENSG00000100697	2166.686552	-0.724990817	0.073780054	-9.826379605	8.67E-23	3.82E-20	dicer 1, ribonuclease III [Source:HGNC Symbol;Acc:HGNC:17098]
ZFP36	ENSG00000128016	2934.876558	-0.721143146	0.193961525	-3.717970073	0.00020083	0.003291164	ZFP36 ring finger protein [Source:HGNC Symbol;Acc:HGNC:12862]
TMTC2	ENSG00000179104	806.3487387	-0.716923241	0.099317334	-7.21851072	5.26E-13	5.98E-11	transmembrane O-mannosyltransferase targeting cadherins 2 [Source:HGNC Symbol;Acc:HGNC:25440]
CEACAM5	ENSG00000105388	1800.572725	-0.716229062	0.11919741	-6.008763648	1.87E-09	1.19E-07	CEA cell adhesion molecule 5 [Source:HGNC Symbol;Acc:HGNC:1817]
EPHB3	ENSG00000182580	1162.438533	-0.705155455	0.090764997	-7.7690242	7.91E-15	1.14E-12	EPH receptor B3 [Source:HGNC Symbol;Acc:HGNC:3394]
EPN2	ENSG00000072134	4244.631415	-0.702698081	0.062654098	-11.21551671	3.42E-29	2.34E-26	epsin 2 [Source:HGNC Symbol;Acc:HGNC:18639]
NOL4L	ENSG00000197183	1154.484927	-0.699828965	0.108335162	-6.459850659	1.05E-10	8.17E-09	nucleolar protein 4 like [Source:HGNC Symbol;Acc:HGNC:16106]
PLAT	ENSG00000104368	32304.15268	-0.693339155	0.053046923	-13.07029917	4.87E-39	6.04E-36	plasminogen activator, tissue type [Source:HGNC Symbol;Acc:HGNC:9051]
SLC12A8	ENSG00000221955	838.667303	-0.685649767	0.092945687	-7.376886301	1.62E-13	2.09E-11	solute carrier family 12 member 8 [Source:HGNC Symbol;Acc:HGNC:15595]
FRS2	ENSG00000166225	1024.682221	-0.674112969	0.0961489	-7.011135522	2.36E-12	2.44E-10	fibroblast growth factor receptor substrate 2 [Source:HGNC Symbol;Acc:HGNC:16971]
ASAP1	ENSG00000153317	1827.418267	-0.668652682	0.086815421	-7.702003584	1.34E-14	1.88E-12	ArfGAP with SH3 domain, ankyrin repeat and PH domain 1 [Source:HGNC Symbol;Acc:HGNC:2720]
MUC22	ENSG00000261272	117.64394	-0.668626419	0.241033641	-2.773996264	0.005537231	0.04509738	mucin 22 [Source:HGNC Symbol;Acc:HGNC:39755]
MUC16	ENSG00000181143	465.6729034	-0.666757146	0.164612043	-4.050476093	5.11E-05	0.001033164	mucin 16, cell surface associated [Source:HGNC Symbol;Acc:HGNC:15582]
CD44	ENSG00000026508	147.3448815	-0.665041007	0.213684955	-3.112250027	0.001856672	0.019618771	CD44 molecule (Indian blood group) [Source:HGNC Symbol;Acc:HGNC:1681]
TNFAIP3	ENSG00000118503	1345.276615	-0.657988352	0.080966498	-8.126674265	4.41E-16	7.34E-14	TNF alpha induced protein 3 [Source:HGNC Symbol;Acc:HGNC:11896]
IL22RA1	ENSG00000142677	201.8395758	-0.632514703	0.161950823	-3.905597341	9.40E-05	0.001747961	interleukin 22 receptor subunit alpha 1 [Source:HGNC Symbol;Acc:HGNC:13700]
ERCC4	ENSG00000175595	395.9565499	-0.630087581	0.132658361	-4.749701216	2.04E-06	6.39E-05	ERCC excision repair 4, endonuclease catalytic subunit [Source:HGNC Symbol;Acc:HGNC:3436]
SMN2	ENSG00000205571	1148.419077	-0.626365522	0.098915847	-6.332307138	2.42E-10	1.78E-08	survival of motor neuron 2, centromeric [Source:HGNC Symbol;Acc:HGNC:11118]
ALDH3B2	ENSG00000132746	107.089863	-0.625436235	0.222564508	-2.810134641	0.004952078	0.041464402	aldehyde dehydrogenase 3 family member B2 [Source:HGNC Symbol;Acc:HGNC:411]
NCF2	ENSG00000116701	150.1188103	-0.618237868	0.184518702	-3.350543127	0.000806532	0.010241087	neutrophil cytosolic factor 2 [Source:HGNC Symbol;Acc:HGNC:7661]
TBC1D3K	ENSG00000273513	225.0649516	-0.610483436	0.176969746	-3.449648601	0.000561317	0.007631447	TBC1 domain family member 3K [Source:HGNC Symbol;Acc:HGNC:51245]
BTBD3	ENSG00000132640	2503.425848	-0.608753866	0.072797911	-8.362243582	6.15E-17	1.22E-14	BTB domain containing 3 [Source:HGNC Symbol;Acc:HGNC:15854]
VWA5A	ENSG00000110002	109.801101	-0.607999228	0.222741323	-2.729620259	0.006340732	0.04985656	von Willebrand factor A domain containing 5A [Source:HGNC Symbol;Acc:HGNC:6658]
SNAI2	ENSG00000019549	234.3788922	-0.587903499	0.167077901	-3.518738842	0.000433603	0.00623676	snail family transcriptional repressor 2 [Source:HGNC Symbol;Acc:HGNC:11094]
EGR2	ENSG00000122877	144.0613354	-0.576791728	0.198096614	-2.911668796	0.003595036	0.032729315	early growth response 2 [Source:HGNC Symbol;Acc:HGNC:3239]
TMED5	ENSG00000117500	2940.328997	-0.575316278	0.07018468	-8.197177458	2.46E-16	4.42E-14	transmembrane p24 trafficking protein 5 [Source:HGNC Symbol;Acc:HGNC:24251]
PFKFB3	ENSG00000170525	4952.502847	-0.575204971	0.081762663	-7.035056732	1.99E-12	2.11E-10	6-phosphofructo-2-kinase/fructose-2,6-biphosphatase 3 [Source:HGNC Symbol;Acc:HGNC:8874]
HMGN2	ENSG00000198830	9965.77915	-0.557477698	0.057988817	-9.613538097	7.01E-22	2.81E-19	high mobility group nucleosomal binding domain 2 [Source:HGNC Symbol;Acc:HGNC:4986]
CAPN5	ENSG00000149260	1104.929068	-0.556717131	0.09625019	-5.784062646	7.29E-09	4.20E-07	calpain 5 [Source:HGNC Symbol;Acc:HGNC:1482]
C1orf174	ENSG00000198912	1094.708506	-0.556463178	0.112435264	-4.949187275	7.45E-07	2.67E-05	chromosome 1 open reading frame 174 [Source:HGNC Symbol;Acc:HGNC:27915]
CEACAM6	ENSG00000086548	2599.560845	-0.554831303	0.078380832	-7.078660579	1.46E-12	1.58E-10	CEA cell adhesion molecule 6 [Source:HGNC Symbol;Acc:HGNC:1818]
CYSRT1	ENSG00000197191	241.9778292	-0.554443616	0.17649517	-3.14140957	0.001681367	0.018256004	cysteine rich tail 1 [Source:HGNC Symbol;Acc:HGNC:30529]
TNRC6A	ENSG00000090905	2458.356896	-0.550275772	0.080261936	-6.855999268	7.08E-12	6.95E-10	trinucleotide repeat containing adaptor 6A [Source:HGNC Symbol;Acc:HGNC:11969]
ATF3	ENSG00000162772	478.7379304	-0.548129193	0.114878702	-4.771373473	1.83E-06	5.84E-05	activating transcription factor 3 [Source:HGNC Symbol;Acc:HGNC:785]
BDKRB2	ENSG00000168398	311.6583646	-0.545903994	0.160086135	-3.410064165	0.000649476	0.008565553	bradykinin receptor B2 [Source:HGNC Symbol;Acc:HGNC:1030]
AMOTL2	ENSG00000114019	5389.072329	-0.545728285	0.061816281	-8.828229015	1.06E-18	2.69E-16	angiomotin like 2 [Source:HGNC Symbol;Acc:HGNC:17812]
KRT4	ENSG00000170477	2560.128722	-0.535743844	0.079134712	-6.770023285	1.29E-11	1.22E-09	keratin 4 [Source:HGNC Symbol;Acc:HGNC:6441]
PADI1	ENSG00000142623	247.7621072	-0.534627252	0.154028028	-3.470973815	0.000518575	0.00721564	peptidyl arginine deiminase 1 [Source:HGNC Symbol;Acc:HGNC:18367]
MYC	ENSG00000136997	7427.353727	-0.534067138	0.073184531	-7.297541275	2.93E-13	3.54E-11	MYC proto-oncogene, bHLH transcription factor [Source:HGNC Symbol;Acc:HGNC:7553]
NDRG1	ENSG00000104419	14578.47242	-0.532384877	0.058646168	-9.077914154	1.11E-19	3.28E-17	N-myc downstream regulated 1 [Source:HGNC Symbol;Acc:HGNC:7679]
SLC23A2	ENSG00000089057	488.6401382	-0.532352924	0.121348841	-4.386963417	1.15E-05	0.000288948	solute carrier family 23 member 2 [Source:HGNC Symbol;Acc:HGNC:10973]
FAM83A	ENSG00000147689	8116.634528	-0.531696999	0.063324381	-8.396402601	4.60E-17	9.24E-15	family with sequence similarity 83 member A [Source:HGNC Symbol;Acc:HGNC:28210]
HCFC2	ENSG00000111727	333.1663084	-0.531573609	0.137831592	-3.856689179	0.000114933	0.002056144	host cell factor C2 [Source:HGNC Symbol;Acc:HGNC:24972]
SPAG4	ENSG00000061656	805.5507586	-0.529835997	0.094595685	-5.601058859	2.13E-08	1.11E-06	sperm associated antigen 4 [Source:HGNC Symbol;Acc:HGNC:11214]
SESN2	ENSG00000130766	1451.901112	-0.526030084	0.083564437	-6.294903726	3.08E-10	2.23E-08	sestrin 2 [Source:HGNC Symbol;Acc:HGNC:20746]
HIPK3	ENSG00000110422	3369.510829	-0.525899347	0.073761531	-7.129723826	1.01E-12	1.11E-10	homeodomain interacting protein kinase 3 [Source:HGNC Symbol;Acc:HGNC:4915]
BACH1	ENSG00000156273	1235.095441	-0.518605817	0.088258145	-5.876010862	4.20E-09	2.48E-07	BTB domain and CNC homolog 1 [Source:HGNC Symbol;Acc:HGNC:935]
KRT19	ENSG00000171345	60061.75411	-0.518160618	0.057216143	-9.056196246	1.35E-19	3.92E-17	keratin 19 [Source:HGNC Symbol;Acc:HGNC:6436]
KIF5B	ENSG00000170759	7325.402005	-0.51645583	0.071202259	-7.253362934	4.07E-13	4.74E-11	kinesin family member 5B [Source:HGNC Symbol;Acc:HGNC:6324]
CDKN1A	ENSG00000124762	2185.509234	-0.515196049	0.077286974	-6.666013959	2.63E-11	2.34E-09	cyclin dependent kinase inhibitor 1A [Source:HGNC Symbol;Acc:HGNC:1784]
SLC2A1	ENSG00000117394	13076.13797	-0.514669669	0.066141965	-7.781287849	7.18E-15	1.04E-12	solute carrier family 2 member 1 [Source:HGNC Symbol;Acc:HGNC:11005]
ANKHD1-EIF4EBP3	ENSG00000254996	4353.195081	-0.510981792	0.093932845	-5.439862817	5.33E-08	2.48E-06	ANKHD1-EIF4EBP3 readthrough [Source:HGNC Symbol;Acc:HGNC:33530]
POLR3C	ENSG00000186141	1342.029971	-0.510251304	0.095973928	-5.316561648	1.06E-07	4.66E-06	RNA polymerase III subunit C [Source:HGNC Symbol;Acc:HGNC:30076]
RNF39	ENSG00000204618	838.4229699	-0.503579335	0.103735439	-4.854458019	1.21E-06	4.04E-05	ring finger protein 39 [Source:HGNC Symbol;Acc:HGNC:18064]
HS3ST1	ENSG00000002587	897.8891264	-0.501573583	0.103005281	-4.869396799	1.12E-06	3.81E-05	heparan sulfate-glucosamine 3-sulfotransferase 1 [Source:HGNC Symbol;Acc:HGNC:5194]
TANC1	ENSG00000115183	2877.700616	-0.500162876	0.072445578	-6.903980708	5.06E-12	5.08E-10	tetratricopeptide repeat, ankyrin repeat and coiled-coil containing 1 [Source:HGNC Symbol;Acc:HGNC:29364]
NR4A1	ENSG00000123358	678.0590468	-0.498846252	0.10206471	-4.887548785	1.02E-06	3.51E-05	nuclear receptor subfamily 4 group A member 1 [Source:HGNC Symbol;Acc:HGNC:7980]
SREK1IP1	ENSG00000153006	777.657422	-0.497937569	0.099300993	-5.014426902	5.32E-07	2.02E-05	SREK1 interacting protein 1 [Source:HGNC Symbol;Acc:HGNC:26716]
C1D	ENSG00000197223	732.4017722	-0.494302356	0.141507075	-3.49312821	0.000477397	0.006759826	C1D nuclear receptor corepressor [Source:HGNC Symbol;Acc:HGNC:29911]
DNAJA2	ENSG00000069345	2129.8121	-0.493459114	0.078975392	-6.248264164	4.15E-10	2.92E-08	DnaJ heat shock protein family (Hsp40) member A2 [Source:HGNC Symbol;Acc:HGNC:14884]
SPRR2D	ENSG00000163216	191.8437576	-0.492455939	0.168801065	-2.917374607	0.003529915	0.032316128	small proline rich protein 2D [Source:HGNC Symbol;Acc:HGNC:11264]
INHBB	ENSG00000163083	1075.924041	-0.490708311	0.095344918	-5.146664536	2.65E-07	1.09E-05	inhibin subunit beta B [Source:HGNC Symbol;Acc:HGNC:6067]
GNAQ	ENSG00000156052	1457.408247	-0.490099367	0.085804118	-5.71183967	1.12E-08	6.13E-07	G protein subunit alpha q [Source:HGNC Symbol;Acc:HGNC:4390]
F3	ENSG00000117525	737.3146273	-0.488591952	0.098273958	-4.971733745	6.64E-07	2.42E-05	coagulation factor III, tissue factor [Source:HGNC Symbol;Acc:HGNC:3541]
HRH1	ENSG00000196639	2308.006101	-0.487356535	0.072650272	-6.708254814	1.97E-11	1.84E-09	histamine receptor H1 [Source:HGNC Symbol;Acc:HGNC:5182]
STEAP4	ENSG00000127954	10029.11787	-0.48291161	0.061634275	-7.835114698	4.68E-15	6.95E-13	STEAP4 metalloreductase [Source:HGNC Symbol;Acc:HGNC:21923]
SEPTIN11	ENSG00000138758	4205.150253	-0.480272848	0.066286048	-7.24545906	4.31E-13	4.94E-11	septin 11 [Source:HGNC Symbol;Acc:HGNC:25589]
CDCP1	ENSG00000163814	7465.571294	-0.47928475	0.060015402	-7.986029102	1.39E-15	2.24E-13	CUB domain containing protein 1 [Source:HGNC Symbol;Acc:HGNC:24357]
ATP8B1	ENSG00000081923	2495.861948	-0.475471461	0.073984982	-6.426594227	1.30E-10	9.95E-09	ATPase phospholipid transporting 8B1 [Source:HGNC Symbol;Acc:HGNC:3706]
RDH11	ENSG00000072042	2596.211219	-0.473737317	0.086136782	-5.499826064	3.80E-08	1.87E-06	retinol dehydrogenase 11 [Source:HGNC Symbol;Acc:HGNC:17964]
FSTL3	ENSG00000070404	649.5988409	-0.472074365	0.105016613	-4.495235115	6.95E-06	0.000184549	follistatin like 3 [Source:HGNC Symbol;Acc:HGNC:3973]
GHITM	ENSG00000165678	3421.277338	-0.467708489	0.07112202	-6.576141784	4.83E-11	4.17E-09	growth hormone inducible transmembrane protein [Source:HGNC Symbol;Acc:HGNC:17281]
UHMK1	ENSG00000152332	5030.395927	-0.466830473	0.081408875	-5.734392884	9.79E-09	5.47E-07	U2AF homology motif kinase 1 [Source:HGNC Symbol;Acc:HGNC:19683]
PLK2	ENSG00000145632	398.3648212	-0.46503529	0.126269759	-3.682871456	0.000230621	0.003690484	polo like kinase 2 [Source:HGNC Symbol;Acc:HGNC:19699]
UPK3BL1	ENSG00000267368	2336.354268	-0.463491823	0.117156681	-3.956170666	7.62E-05	0.001462158	uroplakin 3B like 1 [Source:HGNC Symbol;Acc:HGNC:37278]
METTL5	ENSG00000138382	1133.852802	-0.456600832	0.090422008	-5.049664831	4.43E-07	1.73E-05	methyltransferase 5, N6-adenosine [Source:HGNC Symbol;Acc:HGNC:25006]
BIRC3	ENSG00000023445	862.789827	-0.456441343	0.095038669	-4.802690828	1.57E-06	5.12E-05	baculoviral IAP repeat containing 3 [Source:HGNC Symbol;Acc:HGNC:591]
AHR	ENSG00000106546	3810.660021	-0.455840481	0.076428822	-5.964248401	2.46E-09	1.53E-07	aryl hydrocarbon receptor [Source:HGNC Symbol;Acc:HGNC:348]
MTDH	ENSG00000147649	3763.465118	-0.453800127	0.073947918	-6.13675328	8.42E-10	5.69E-08	metadherin [Source:HGNC Symbol;Acc:HGNC:29608]
SLC17A5	ENSG00000119899	529.0060173	-0.453369022	0.124859965	-3.631019929	0.000282303	0.004384407	solute carrier family 17 member 5 [Source:HGNC Symbol;Acc:HGNC:10933]
NFKBIZ	ENSG00000144802	2337.128464	-0.451291695	0.090387301	-4.992866129	5.95E-07	2.21E-05	NFKB inhibitor zeta [Source:HGNC Symbol;Acc:HGNC:29805]
RCOR1	ENSG00000089902	2656.922902	-0.450092179	0.065393096	-6.882870007	5.87E-12	5.84E-10	REST corepressor 1 [Source:HGNC Symbol;Acc:HGNC:17441]
TMEM245	ENSG00000106771	3576.768416	-0.447627618	0.075300473	-5.944552507	2.77E-09	1.71E-07	transmembrane protein 245 [Source:HGNC Symbol;Acc:HGNC:1363]
ZSCAN18	ENSG00000121413	1020.084452	-0.447448314	0.098291578	-4.552254846	5.31E-06	0.000146356	zinc finger and SCAN domain containing 18 [Source:HGNC Symbol;Acc:HGNC:21037]
TIMP2	ENSG00000035862	4852.720632	-0.442837258	0.065275367	-6.784140485	1.17E-11	1.12E-09	TIMP metallopeptidase inhibitor 2 [Source:HGNC Symbol;Acc:HGNC:11821]
UPK3BL2	ENSG00000284981	1896.114683	-0.438868158	0.079865095	-5.495118451	3.90E-08	1.90E-06	uroplakin 3B like 2 [Source:HGNC Symbol;Acc:HGNC:53444]
ADAM17	ENSG00000151694	2841.71402	-0.437774885	0.066330023	-6.599950789	4.11E-11	3.60E-09	ADAM metallopeptidase domain 17 [Source:HGNC Symbol;Acc:HGNC:195]
YOD1	ENSG00000180667	1407.074179	-0.43711356	0.078411133	-5.574636464	2.48E-08	1.27E-06	YOD1 deubiquitinase [Source:HGNC Symbol;Acc:HGNC:25035]
OSBPL3	ENSG00000070882	2017.35792	-0.435705477	0.070249854	-6.202226069	5.57E-10	3.86E-08	oxysterol binding protein like 3 [Source:HGNC Symbol;Acc:HGNC:16370]
ARL5A	ENSG00000162980	1279.130087	-0.435216667	0.085170932	-5.109920198	3.22E-07	1.31E-05	ADP ribosylation factor like GTPase 5A [Source:HGNC Symbol;Acc:HGNC:696]
S100P	ENSG00000163993	2314.199767	-0.43480658	0.103235084	-4.211810189	2.53E-05	0.000568748	S100 calcium binding protein P [Source:HGNC Symbol;Acc:HGNC:10504]
RND3	ENSG00000115963	4120.293114	-0.434713088	0.06685434	-6.502391452	7.91E-11	6.46E-09	Rho family GTPase 3 [Source:HGNC Symbol;Acc:HGNC:671]
SOCS3	ENSG00000184557	1490.547191	-0.433379248	0.114383613	-3.78882285	0.000151363	0.002605425	suppressor of cytokine signaling 3 [Source:HGNC Symbol;Acc:HGNC:19391]
SMAD5	ENSG00000113658	2805.607328	-0.432006083	0.07244368	-5.963337104	2.47E-09	1.53E-07	SMAD family member 5 [Source:HGNC Symbol;Acc:HGNC:6771]
TNS4	ENSG00000131746	391.5853002	-0.431328516	0.128943752	-3.34509047	0.000822557	0.010377292	tensin 4 [Source:HGNC Symbol;Acc:HGNC:24352]
GNG10	ENSG00000242616	1359.205826	-0.429681188	0.102558137	-4.189635269	2.79E-05	0.000618129	G protein subunit gamma 10 [Source:HGNC Symbol;Acc:HGNC:4402]
SMIM13	ENSG00000224531	509.4625477	-0.428238295	0.118020457	-3.628509046	0.000285063	0.004420619	small integral membrane protein 13 [Source:HGNC Symbol;Acc:HGNC:27356]
TNFRSF9	ENSG00000049249	283.0326281	-0.425134912	0.143792903	-2.956577841	0.003110737	0.029263653	TNF receptor superfamily member 9 [Source:HGNC Symbol;Acc:HGNC:11924]
TIPARP	ENSG00000163659	4792.388721	-0.424713777	0.06721704	-6.318543257	2.64E-10	1.94E-08	TCDD inducible poly(ADP-ribose) polymerase [Source:HGNC Symbol;Acc:HGNC:23696]
CCNH	ENSG00000134480	741.3410864	-0.424451373	0.107521103	-3.947609933	7.89E-05	0.001511173	cyclin H [Source:HGNC Symbol;Acc:HGNC:1594]
FOXC1	ENSG00000054598	624.7162381	-0.419581467	0.122945973	-3.412730451	0.000643155	0.00850685	forkhead box C1 [Source:HGNC Symbol;Acc:HGNC:3800]
B4GALT5	ENSG00000158470	4532.696918	-0.419247307	0.06319036	-6.634671954	3.25E-11	2.88E-09	beta-1,4-galactosyltransferase 5 [Source:HGNC Symbol;Acc:HGNC:928]
ACER3	ENSG00000078124	1246.716781	-0.417725894	0.087569772	-4.770206453	1.84E-06	5.86E-05	alkaline ceramidase 3 [Source:HGNC Symbol;Acc:HGNC:16066]
JTB	ENSG00000143543	1459.885339	-0.417576873	0.106767038	-3.911102904	9.19E-05	0.001713254	jumping translocation breakpoint [Source:HGNC Symbol;Acc:HGNC:6201]
STK32A	ENSG00000169302	1262.963552	-0.416941271	0.092520981	-4.506451055	6.59E-06	0.000176435	serine/threonine kinase 32A [Source:HGNC Symbol;Acc:HGNC:28317]
ZC3H12A	ENSG00000163874	612.7119125	-0.416771835	0.106971463	-3.896102985	9.78E-05	0.001798283	zinc finger CCCH-type containing 12A [Source:HGNC Symbol;Acc:HGNC:26259]
SCAF8	ENSG00000213079	2260.929401	-0.41582429	0.084893867	-4.898166425	9.67E-07	3.35E-05	SR-related CTD associated factor 8 [Source:HGNC Symbol;Acc:HGNC:20959]
MSH5	ENSG00000204410	829.5957009	-0.415144781	0.126143707	-3.291046318	0.000998155	0.012197856	mutS homolog 5 [Source:HGNC Symbol;Acc:HGNC:7328]
MBNL2	ENSG00000139793	3488.160173	-0.412053455	0.088862612	-4.636972132	3.54E-06	0.000102245	muscleblind like splicing regulator 2 [Source:HGNC Symbol;Acc:HGNC:16746]
JKAMP	ENSG00000050130	2197.386589	-0.410675217	0.075356964	-5.449731451	5.04E-08	2.38E-06	JNK1/MAPK8 associated membrane protein [Source:HGNC Symbol;Acc:HGNC:20184]
TET2	ENSG00000168769	1102.402852	-0.410113894	0.096205343	-4.262901405	2.02E-05	0.000475722	tet methylcytosine dioxygenase 2 [Source:HGNC Symbol;Acc:HGNC:25941]
OSBPL7	ENSG00000006025	545.1960316	-0.4079128	0.11591642	-3.519025183	0.000433136	0.006236604	oxysterol binding protein like 7 [Source:HGNC Symbol;Acc:HGNC:16387]
MILR1	ENSG00000271605	706.8601948	-0.4078434	0.115722245	-3.524330168	0.000424555	0.006145466	mast cell immunoglobulin like receptor 1 [Source:HGNC Symbol;Acc:HGNC:27570]
BMF	ENSG00000104081	3943.137944	-0.407826791	0.06097508	-6.688417433	2.26E-11	2.05E-09	Bcl2 modifying factor [Source:HGNC Symbol;Acc:HGNC:24132]
SLC38A2	ENSG00000134294	11496.63255	-0.405877084	0.068618094	-5.915015447	3.32E-09	1.98E-07	solute carrier family 38 member 2 [Source:HGNC Symbol;Acc:HGNC:13448]
SENP1	ENSG00000079387	1411.288013	-0.405243569	0.090115318	-4.496944321	6.89E-06	0.000183429	SUMO specific peptidase 1 [Source:HGNC Symbol;Acc:HGNC:17927]
EXT1	ENSG00000182197	4951.322274	-0.404742719	0.06765415	-5.98252608	2.20E-09	1.39E-07	exostosin glycosyltransferase 1 [Source:HGNC Symbol;Acc:HGNC:3512]
BRD3OS	ENSG00000235106	542.8552763	-0.40437722	0.116558103	-3.469318801	0.00052178	0.007252847	BRD3 opposite strand [Source:HGNC Symbol;Acc:HGNC:24742]
WWTR1	ENSG00000018408	4526.66175	-0.404014605	0.074873793	-5.395941494	6.82E-08	3.10E-06	WW domain containing transcription regulator 1 [Source:HGNC Symbol;Acc:HGNC:24042]
CD55	ENSG00000196352	17047.17119	-0.402337863	0.09646814	-4.170681237	3.04E-05	0.000665389	CD55 molecule (Cromer blood group) [Source:HGNC Symbol;Acc:HGNC:2665]
NIPAL1	ENSG00000163293	458.3016669	-0.401725806	0.114062145	-3.521990623	0.000428319	0.006193388	NIPA like domain containing 1 [Source:HGNC Symbol;Acc:HGNC:27194]
LAMC1	ENSG00000135862	9732.247913	-0.401308729	0.057652878	-6.960775263	3.38E-12	3.42E-10	laminin subunit gamma 1 [Source:HGNC Symbol;Acc:HGNC:6492]
ST3GAL2	ENSG00000157350	459.6422052	-0.400510825	0.124188224	-3.225030626	0.001259592	0.014546049	ST3 beta-galactoside alpha-2,3-sialyltransferase 2 [Source:HGNC Symbol;Acc:HGNC:10863]
VCPIP1	ENSG00000175073	1099.167003	-0.399300227	0.092123704	-4.334391776	1.46E-05	0.000355639	valosin containing protein interacting protein 1 [Source:HGNC Symbol;Acc:HGNC:30897]
COA5	ENSG00000183513	432.6615197	-0.398543732	0.129580565	-3.075644341	0.002100482	0.021753857	cytochrome c oxidase assembly factor 5 [Source:HGNC Symbol;Acc:HGNC:33848]
FZD5	ENSG00000163251	1473.126118	-0.398192996	0.08392168	-4.744816782	2.09E-06	6.49E-05	frizzled class receptor 5 [Source:HGNC Symbol;Acc:HGNC:4043]
ANXA3	ENSG00000138772	3379.600848	-0.396247357	0.076341921	-5.190429484	2.10E-07	8.81E-06	annexin A3 [Source:HGNC Symbol;Acc:HGNC:541]
DDI2	ENSG00000197312	2729.755249	-0.395672414	0.069110311	-5.725229868	1.03E-08	5.71E-07	DNA damage inducible 1 homolog 2 [Source:HGNC Symbol;Acc:HGNC:24578]
CCDC66	ENSG00000180376	619.1310548	-0.395023846	0.128987653	-3.062493463	0.002195013	0.022544713	coiled-coil domain containing 66 [Source:HGNC Symbol;Acc:HGNC:27709]
TC2N	ENSG00000165929	2269.947361	-0.393910116	0.081706437	-4.821041383	1.43E-06	4.74E-05	tandem C2 domains, nuclear [Source:HGNC Symbol;Acc:HGNC:19859]
RAPGEF2	ENSG00000109756	2456.995542	-0.393215532	0.083281723	-4.721510518	2.34E-06	7.13E-05	Rap guanine nucleotide exchange factor 2 [Source:HGNC Symbol;Acc:HGNC:16854]
LIF	ENSG00000128342	1675.02143	-0.390973893	0.085771533	-4.558317655	5.16E-06	0.000142771	LIF interleukin 6 family cytokine [Source:HGNC Symbol;Acc:HGNC:6596]
CBX1	ENSG00000108468	2983.216345	-0.38992248	0.063816249	-6.110081467	9.96E-10	6.63E-08	chromobox 1 [Source:HGNC Symbol;Acc:HGNC:1551]
DAB2IP	ENSG00000136848	1173.051789	-0.388743184	0.086995379	-4.468549788	7.88E-06	0.000206326	DAB2 interacting protein [Source:HGNC Symbol;Acc:HGNC:17294]
FAM222B	ENSG00000173065	2933.401366	-0.388467873	0.092364202	-4.205827191	2.60E-05	0.000581139	family with sequence similarity 222 member B [Source:HGNC Symbol;Acc:HGNC:25563]
IFIT3	ENSG00000119917	625.3805455	-0.388291828	0.120171351	-3.231151388	0.001232926	0.014294731	interferon induced protein with tetratricopeptide repeats 3 [Source:HGNC Symbol;Acc:HGNC:5411]
LCN2	ENSG00000148346	2617.891004	-0.387868811	0.085904284	-4.515127714	6.33E-06	0.000170702	lipocalin 2 [Source:HGNC Symbol;Acc:HGNC:6526]
ISOC2	ENSG00000063241	588.1793722	-0.387325423	0.120414959	-3.216588914	0.001297243	0.014917751	isochorismatase domain containing 2 [Source:HGNC Symbol;Acc:HGNC:26278]
KRT80	ENSG00000167767	5322.985633	-0.38628182	0.065273778	-5.917871361	3.26E-09	1.95E-07	keratin 80 [Source:HGNC Symbol;Acc:HGNC:27056]
GPRC5A	ENSG00000013588	19183.23886	-0.386058989	0.056272745	-6.860496834	6.86E-12	6.79E-10	G protein-coupled receptor class C group 5 member A [Source:HGNC Symbol;Acc:HGNC:9836]
PHLDB2	ENSG00000144824	866.8948114	-0.384134401	0.094811475	-4.051560223	5.09E-05	0.001030377	pleckstrin homology like domain family B member 2 [Source:HGNC Symbol;Acc:HGNC:29573]
MUC21	ENSG00000204544	16154.39707	-0.382964588	0.087243094	-4.389626387	1.14E-05	0.000285959	mucin 21, cell surface associated [Source:HGNC Symbol;Acc:HGNC:21661]
MEF2A	ENSG00000068305	1735.071203	-0.382961549	0.082929442	-4.617920226	3.88E-06	0.000111151	myocyte enhancer factor 2A [Source:HGNC Symbol;Acc:HGNC:6993]
C1orf116	ENSG00000182795	6186.957711	-0.382583685	0.063642591	-6.011441029	1.84E-09	1.17E-07	chromosome 1 open reading frame 116 [Source:HGNC Symbol;Acc:HGNC:28667]
LMO4	ENSG00000143013	987.8529228	-0.3825623	0.090726349	-4.21666146	2.48E-05	0.000559415	LIM domain only 4 [Source:HGNC Symbol;Acc:HGNC:6644]
CAPZA1	ENSG00000116489	7606.434331	-0.382177376	0.083194324	-4.593791478	4.35E-06	0.000122755	capping actin protein of muscle Z-line subunit alpha 1 [Source:HGNC Symbol;Acc:HGNC:1488]
C6orf132	ENSG00000188112	1746.661855	-0.38151717	0.08176307	-4.666130666	3.07E-06	9.05E-05	chromosome 6 open reading frame 132 [Source:HGNC Symbol;Acc:HGNC:21288]
SLCO3A1	ENSG00000176463	636.7599154	-0.381039924	0.110069976	-3.461797091	0.000536582	0.007405802	solute carrier organic anion transporter family member 3A1 [Source:HGNC Symbol;Acc:HGNC:10952]
SLC29A3	ENSG00000198246	379.1199552	-0.380104233	0.124388307	-3.055787503	0.002244703	0.023008054	solute carrier family 29 member 3 [Source:HGNC Symbol;Acc:HGNC:23096]
EPHA2	ENSG00000142627	9385.907368	-0.380038627	0.059574761	-6.379188487	1.78E-10	1.34E-08	EPH receptor A2 [Source:HGNC Symbol;Acc:HGNC:3386]
PHLDA2	ENSG00000181649	1745.924857	-0.379423352	0.108729308	-3.489614334	0.000483718	0.006817678	pleckstrin homology like domain family A member 2 [Source:HGNC Symbol;Acc:HGNC:12385]
ADIPOR1	ENSG00000159346	5680.817552	-0.37880759	0.101798397	-3.721154775	0.000198314	0.003273257	adiponectin receptor 1 [Source:HGNC Symbol;Acc:HGNC:24040]
HIF1A	ENSG00000100644	29565.47171	-0.377503012	0.08689246	-4.344485277	1.40E-05	0.000344589	hypoxia inducible factor 1 subunit alpha [Source:HGNC Symbol;Acc:HGNC:4910]
TRA2A	ENSG00000164548	1638.813696	-0.37719326	0.101659239	-3.710368711	0.000206958	0.003379152	transformer 2 alpha homolog [Source:HGNC Symbol;Acc:HGNC:16645]
TJP2	ENSG00000119139	4256.63184	-0.376432259	0.061719221	-6.099109061	1.07E-09	7.07E-08	tight junction protein 2 [Source:HGNC Symbol;Acc:HGNC:11828]
GARRE1	ENSG00000166398	861.6075849	-0.375099977	0.10742606	-3.491703738	0.00047995	0.006781906	granule associated Rac and RHOG effector 1 [Source:HGNC Symbol;Acc:HGNC:29016]
VTA1	ENSG00000009844	1428.713126	-0.371120758	0.0959622	-3.867364018	0.000110018	0.001981197	vesicle trafficking 1 [Source:HGNC Symbol;Acc:HGNC:20954]
USP25	ENSG00000155313	4784.867867	-0.368576964	0.074450675	-4.950619502	7.40E-07	2.66E-05	ubiquitin specific peptidase 25 [Source:HGNC Symbol;Acc:HGNC:12624]
FGD6	ENSG00000180263	4028.388511	-0.368334487	0.079386503	-4.639762108	3.49E-06	0.000101088	FYVE, RhoGEF and PH domain containing 6 [Source:HGNC Symbol;Acc:HGNC:21740]
PIK3R1	ENSG00000145675	932.2744652	-0.367576083	0.094734064	-3.880083547	0.000104421	0.001890373	phosphoinositide-3-kinase regulatory subunit 1 [Source:HGNC Symbol;Acc:HGNC:8979]
TMPRSS4	ENSG00000137648	4547.871035	-0.367047112	0.063753536	-5.757282372	8.55E-09	4.88E-07	transmembrane serine protease 4 [Source:HGNC Symbol;Acc:HGNC:11878]
BMP3	ENSG00000152785	506.5045174	-0.3656118	0.116847826	-3.12895681	0.001754281	0.01882542	bone morphogenetic protein 3 [Source:HGNC Symbol;Acc:HGNC:1070]
AJUBA	ENSG00000129474	4984.748613	-0.365560688	0.068178632	-5.361807358	8.24E-08	3.69E-06	ajuba LIM protein [Source:HGNC Symbol;Acc:HGNC:20250]
GUF1	ENSG00000151806	1635.168186	-0.365123275	0.093726351	-3.895630965	9.79E-05	0.001799364	GTP binding elongation factor GUF1 [Source:HGNC Symbol;Acc:HGNC:25799]
MBIP	ENSG00000151332	3388.328176	-0.364623241	0.06908141	-5.278167354	1.30E-07	5.67E-06	MAP3K12 binding inhibitory protein 1 [Source:HGNC Symbol;Acc:HGNC:20427]
ACADM	ENSG00000117054	2125.126642	-0.363339677	0.084561062	-4.296772844	1.73E-05	0.000415744	acyl-CoA dehydrogenase medium chain [Source:HGNC Symbol;Acc:HGNC:89]
SAMD4B	ENSG00000179134	2263.660107	-0.360443588	0.073617223	-4.896185589	9.77E-07	3.37E-05	sterile alpha motif domain containing 4B [Source:HGNC Symbol;Acc:HGNC:25492]
TMEM170A	ENSG00000166822	1718.195823	-0.359886998	0.081431812	-4.419489026	9.89E-06	0.000253845	transmembrane protein 170A [Source:HGNC Symbol;Acc:HGNC:29577]
SRD5A3	ENSG00000128039	3567.249395	-0.356887174	0.078251251	-4.560785555	5.10E-06	0.000141678	steroid 5 alpha-reductase 3 [Source:HGNC Symbol;Acc:HGNC:25812]
PLAUR	ENSG00000011422	1721.224302	-0.356542256	0.079743467	-4.47111555	7.78E-06	0.000204258	plasminogen activator, urokinase receptor [Source:HGNC Symbol;Acc:HGNC:9053]
RC3H2	ENSG00000056586	1965.290569	-0.356355219	0.093228726	-3.82237571	0.000132172	0.002315981	ring finger and CCCH-type domains 2 [Source:HGNC Symbol;Acc:HGNC:21461]
USP1	ENSG00000162607	3534.858096	-0.354256101	0.065527081	-5.406254879	6.44E-08	2.97E-06	ubiquitin specific peptidase 1 [Source:HGNC Symbol;Acc:HGNC:12607]
PDK1	ENSG00000152256	2115.427969	-0.354177486	0.073010516	-4.851047561	1.23E-06	4.10E-05	pyruvate dehydrogenase kinase 1 [Source:HGNC Symbol;Acc:HGNC:8809]
TP53INP2	ENSG00000078804	1223.447401	-0.351352752	0.082806832	-4.243040647	2.21E-05	0.000511902	tumor protein p53 inducible nuclear protein 2 [Source:HGNC Symbol;Acc:HGNC:16104]
SLC16A5	ENSG00000170190	1014.139564	-0.351214336	0.085648492	-4.100648242	4.12E-05	0.000857275	solute carrier family 16 member 5 [Source:HGNC Symbol;Acc:HGNC:10926]
CEBPB	ENSG00000172216	1167.092726	-0.350067538	0.084477435	-4.143917709	3.41E-05	0.000730472	CCAAT enhancer binding protein beta [Source:HGNC Symbol;Acc:HGNC:1834]
LYST	ENSG00000143669	1668.966426	-0.347397007	0.075303207	-4.613309566	3.96E-06	0.000113171	lysosomal trafficking regulator [Source:HGNC Symbol;Acc:HGNC:1968]
PEA15	ENSG00000162734	4115.308136	-0.346462752	0.084954474	-4.078216686	4.54E-05	0.000930136	proliferation and apoptosis adaptor protein 15 [Source:HGNC Symbol;Acc:HGNC:8822]
HERC3	ENSG00000138641	991.0900094	-0.343545542	0.089610467	-3.833765791	0.000126196	0.002235624	HECT and RLD domain containing E3 ubiquitin protein ligase 3 [Source:HGNC Symbol;Acc:HGNC:4876]
ELP1	ENSG00000070061	914.0987746	-0.342795187	0.105124491	-3.260849921	0.001110788	0.013184572	elongator acetyltransferase complex subunit 1 [Source:HGNC Symbol;Acc:HGNC:5959]
PAG1	ENSG00000076641	837.7305281	-0.339991032	0.108196625	-3.142344163	0.001676009	0.018229102	phosphoprotein membrane anchor with glycosphingolipid microdomains 1 [Source:HGNC Symbol;Acc:HGNC:30043]
ZFP36L2	ENSG00000152518	2225.53228	-0.339104577	0.078285307	-4.331650348	1.48E-05	0.000359456	ZFP36 ring finger protein like 2 [Source:HGNC Symbol;Acc:HGNC:1108]
BCL3	ENSG00000069399	1295.749549	-0.337792146	0.092846265	-3.638187751	0.000274563	0.004297922	BCL3 transcription coactivator [Source:HGNC Symbol;Acc:HGNC:998]
PPARD	ENSG00000112033	3492.393156	-0.337516272	0.071301476	-4.733650547	2.21E-06	6.76E-05	peroxisome proliferator activated receptor delta [Source:HGNC Symbol;Acc:HGNC:9235]
KIAA0040	ENSG00000235750	2148.826187	-0.334914809	0.079657543	-4.204433081	2.62E-05	0.000583777	KIAA0040 [Source:HGNC Symbol;Acc:HGNC:28950]
CIAO2A	ENSG00000166797	875.0270188	-0.334636608	0.100890513	-3.31682928	0.000910452	0.011328782	cytosolic iron-sulfur assembly component 2A [Source:HGNC Symbol;Acc:HGNC:26235]
PGAM1	ENSG00000171314	8650.89625	-0.33436615	0.062320836	-5.365238512	8.08E-08	3.64E-06	phosphoglycerate mutase 1 [Source:HGNC Symbol;Acc:HGNC:8888]
ADORA1	ENSG00000163485	1416.904398	-0.33417621	0.089861198	-3.718804321	0.000200168	0.003291164	adenosine A1 receptor [Source:HGNC Symbol;Acc:HGNC:262]
PLEKHA7	ENSG00000166689	2297.87165	-0.334136485	0.072951407	-4.580261021	4.64E-06	0.000130164	pleckstrin homology domain containing A7 [Source:HGNC Symbol;Acc:HGNC:27049]
SOS2	ENSG00000100485	2125.48259	-0.333311084	0.076862814	-4.33644132	1.45E-05	0.00035297	SOS Ras/Rho guanine nucleotide exchange factor 2 [Source:HGNC Symbol;Acc:HGNC:11188]
FCHSD2	ENSG00000137478	1982.910776	-0.333183622	0.079428536	-4.194759709	2.73E-05	0.000607272	FCH and double SH3 domains 2 [Source:HGNC Symbol;Acc:HGNC:29114]
NBPF10	ENSG00000271425	1835.584748	-0.332149448	0.103285569	-3.215835986	0.001300651	0.014931785	NBPF member 10 [Source:HGNC Symbol;Acc:HGNC:31992]
BRI3BP	ENSG00000184992	1727.433097	-0.332131884	0.083213259	-3.991333702	6.57E-05	0.001290421	BRI3 binding protein [Source:HGNC Symbol;Acc:HGNC:14251]
AAK1	ENSG00000115977	2077.22835	-0.33104415	0.084967386	-3.896131988	9.77E-05	0.001798283	AP2 associated kinase 1 [Source:HGNC Symbol;Acc:HGNC:19679]
P2RY2	ENSG00000175591	759.4726433	-0.330429024	0.113969803	-2.89926818	0.003740348	0.033744715	purinergic receptor P2Y2 [Source:HGNC Symbol;Acc:HGNC:8541]
SLC66A3	ENSG00000162976	906.4704125	-0.330082112	0.114422355	-2.884769431	0.003917004	0.034922997	solute carrier family 66 member 3 [Source:HGNC Symbol;Acc:HGNC:28503]
PVR	ENSG00000073008	3580.055851	-0.328589382	0.064860494	-5.066094371	4.06E-07	1.61E-05	PVR cell adhesion molecule [Source:HGNC Symbol;Acc:HGNC:9705]
ABCA1	ENSG00000165029	849.1768	-0.327712283	0.096113778	-3.409628571	0.000650514	0.008570962	ATP binding cassette subfamily A member 1 [Source:HGNC Symbol;Acc:HGNC:29]
ZBTB38	ENSG00000177311	2871.929545	-0.327553873	0.084778486	-3.863643803	0.000111708	0.002006022	zinc finger and BTB domain containing 38 [Source:HGNC Symbol;Acc:HGNC:26636]
TANC2	ENSG00000170921	5307.302958	-0.327145977	0.065906119	-4.963817983	6.91E-07	2.50E-05	tetratricopeptide repeat, ankyrin repeat and coiled-coil containing 2 [Source:HGNC Symbol;Acc:HGNC:30212]
MUC20	ENSG00000176945	5618.973024	-0.325649661	0.093814187	-3.471219771	0.0005181	0.00721564	mucin 20, cell surface associated [Source:HGNC Symbol;Acc:HGNC:23282]
NCOA6	ENSG00000198646	3435.349874	-0.325492688	0.102488682	-3.175889111	0.00149378	0.016685845	nuclear receptor coactivator 6 [Source:HGNC Symbol;Acc:HGNC:15936]
SLCO4A1	ENSG00000101187	2246.916857	-0.325487579	0.071161234	-4.573945138	4.79E-06	0.000133604	solute carrier organic anion transporter family member 4A1 [Source:HGNC Symbol;Acc:HGNC:10953]
LDLRAP1	ENSG00000157978	1330.555208	-0.323663855	0.093462424	-3.463037247	0.000534114	0.007401688	low density lipoprotein receptor adaptor protein 1 [Source:HGNC Symbol;Acc:HGNC:18640]
TSKU	ENSG00000182704	2623.741895	-0.323658622	0.068205709	-4.745330341	2.08E-06	6.49E-05	tsukushi, small leucine rich proteoglycan [Source:HGNC Symbol;Acc:HGNC:28850]
FAM210B	ENSG00000124098	672.6177364	-0.323236806	0.107465648	-3.007815167	0.002631331	0.025697474	family with sequence similarity 210 member B [Source:HGNC Symbol;Acc:HGNC:16102]
ACVR1	ENSG00000115170	2459.585798	-0.322725129	0.065846092	-4.901203999	9.53E-07	3.33E-05	activin A receptor type 1 [Source:HGNC Symbol;Acc:HGNC:171]
VPS54	ENSG00000143952	1937.062462	-0.321940031	0.080903003	-3.979333493	6.91E-05	0.00134187	VPS54 subunit of GARP complex [Source:HGNC Symbol;Acc:HGNC:18652]
NAV1	ENSG00000134369	1728.66383	-0.321041719	0.08725949	-3.679161087	0.000234002	0.003740203	neuron navigator 1 [Source:HGNC Symbol;Acc:HGNC:15989]
UBAP2	ENSG00000137073	2961.056584	-0.320565348	0.087856914	-3.64872077	0.000263549	0.004152469	ubiquitin associated protein 2 [Source:HGNC Symbol;Acc:HGNC:14185]
SLC35F6	ENSG00000213699	1816.947674	-0.320401387	0.075849361	-4.22418044	2.40E-05	0.000547397	solute carrier family 35 member F6 [Source:HGNC Symbol;Acc:HGNC:26055]
LCK	ENSG00000182866	576.6141831	-0.318912102	0.106997013	-2.98057013	0.002877124	0.027617958	LCK proto-oncogene, Src family tyrosine kinase [Source:HGNC Symbol;Acc:HGNC:6524]
PRUNE1	ENSG00000143363	1045.190302	-0.318425482	0.093798289	-3.394789866	0.000686813	0.008979882	prune exopolyphosphatase 1 [Source:HGNC Symbol;Acc:HGNC:13420]
PIGA	ENSG00000165195	673.2733354	-0.318358183	0.099633293	-3.195299229	0.001396859	0.015836487	phosphatidylinositol glycan anchor biosynthesis class A [Source:HGNC Symbol;Acc:HGNC:8957]
MEF2D	ENSG00000116604	2181.395389	-0.317498763	0.083220111	-3.815168708	0.00013609	0.002373557	myocyte enhancer factor 2D [Source:HGNC Symbol;Acc:HGNC:6997]
CBL	ENSG00000110395	2998.427306	-0.317081339	0.07099289	-4.466381603	7.96E-06	0.000207234	Cbl proto-oncogene [Source:HGNC Symbol;Acc:HGNC:1541]
RECQL4	ENSG00000160957	2033.596808	-0.31691802	0.087650216	-3.615712954	0.000299522	0.004583494	RecQ like helicase 4 [Source:HGNC Symbol;Acc:HGNC:9949]
GPAT3	ENSG00000138678	1133.464526	-0.315485876	0.083098737	-3.796518283	0.000146743	0.002538702	glycerol-3-phosphate acyltransferase 3 [Source:HGNC Symbol;Acc:HGNC:28157]
JDP2	ENSG00000140044	1353.659977	-0.315282651	0.091103341	-3.460714491	0.000538744	0.007428135	Jun dimerization protein 2 [Source:HGNC Symbol;Acc:HGNC:17546]
AHNAK2	ENSG00000185567	4732.50117	-0.315045783	0.063825864	-4.936020614	7.97E-07	2.83E-05	AHNAK nucleoprotein 2 [Source:HGNC Symbol;Acc:HGNC:20125]
FOXP1	ENSG00000114861	2064.405773	-0.314806741	0.092123754	-3.417215715	0.000632651	0.008400477	forkhead box P1 [Source:HGNC Symbol;Acc:HGNC:3823]
VEGFA	ENSG00000112715	18348.44594	-0.314331514	0.073458161	-4.279055063	1.88E-05	0.000446332	vascular endothelial growth factor A [Source:HGNC Symbol;Acc:HGNC:12680]
MAN1A2	ENSG00000198162	1751.321461	-0.312951405	0.100137688	-3.125210995	0.001776776	0.019007044	mannosidase alpha class 1A member 2 [Source:HGNC Symbol;Acc:HGNC:6822]
SNX18	ENSG00000178996	1569.335928	-0.311918937	0.0821355	-3.797614133	0.000146096	0.002530715	sorting nexin 18 [Source:HGNC Symbol;Acc:HGNC:19245]
SH3BGRL2	ENSG00000198478	1459.178952	-0.311638579	0.081295502	-3.833404938	0.000126382	0.002235624	SH3 domain binding glutamate rich protein like 2 [Source:HGNC Symbol;Acc:HGNC:15567]
SHANK2	ENSG00000162105	1023.50844	-0.310161453	0.101727185	-3.048953463	0.002296401	0.023268433	SH3 and multiple ankyrin repeat domains 2 [Source:HGNC Symbol;Acc:HGNC:14295]
SLC35B4	ENSG00000205060	1018.434587	-0.309455085	0.089526057	-3.456592368	0.000547052	0.007535071	solute carrier family 35 member B4 [Source:HGNC Symbol;Acc:HGNC:20584]
TBC1D8	ENSG00000204634	604.0323193	-0.309453128	0.108461264	-2.853121152	0.004329211	0.037448501	TBC1 domain family member 8 [Source:HGNC Symbol;Acc:HGNC:17791]
ABI2	ENSG00000138443	8579.507603	-0.308505262	0.067838865	-4.54761825	5.43E-06	0.000149014	abl interactor 2 [Source:HGNC Symbol;Acc:HGNC:24011]
PTPRU	ENSG00000060656	3616.467791	-0.307423124	0.066590263	-4.616637789	3.90E-06	0.000111606	protein tyrosine phosphatase receptor type U [Source:HGNC Symbol;Acc:HGNC:9683]
SH3BP4	ENSG00000130147	3164.330806	-0.307156649	0.067040412	-4.581664084	4.61E-06	0.000129763	SH3 domain binding protein 4 [Source:HGNC Symbol;Acc:HGNC:10826]
RUNX1	ENSG00000159216	7229.712149	-0.306555712	0.077184601	-3.971721157	7.14E-05	0.001379602	RUNX family transcription factor 1 [Source:HGNC Symbol;Acc:HGNC:10471]
IRS1	ENSG00000169047	4475.097943	-0.306333596	0.065469084	-4.679057334	2.88E-06	8.61E-05	insulin receptor substrate 1 [Source:HGNC Symbol;Acc:HGNC:6125]
SPRING1	ENSG00000111412	2564.342247	-0.305909903	0.072696695	-4.208030398	2.58E-05	0.000576447	SREBF pathway regulator in golgi 1 [Source:HGNC Symbol;Acc:HGNC:26128]
UBE2T	ENSG00000077152	2506.927365	-0.305416679	0.09779643	-3.122983923	0.001790275	0.019121485	ubiquitin conjugating enzyme E2 T [Source:HGNC Symbol;Acc:HGNC:25009]
IRF2BP2	ENSG00000168264	5481.775984	-0.304432852	0.060304379	-5.048271083	4.46E-07	1.73E-05	interferon regulatory factor 2 binding protein 2 [Source:HGNC Symbol;Acc:HGNC:21729]
KIAA1549	ENSG00000122778	555.469974	-0.304136054	0.107362143	-2.832805373	0.004614147	0.039364442	KIAA1549 [Source:HGNC Symbol;Acc:HGNC:22219]
TXNRD1	ENSG00000198431	43385.80882	-0.30274759	0.061141836	-4.951561942	7.36E-07	2.65E-05	thioredoxin reductase 1 [Source:HGNC Symbol;Acc:HGNC:12437]
SLAMF7	ENSG00000026751	2606.334445	-0.302604961	0.074123353	-4.082451063	4.46E-05	0.000914718	SLAM family member 7 [Source:HGNC Symbol;Acc:HGNC:21394]
FUS	ENSG00000089280	12682.25664	-0.302574199	0.062959032	-4.805890264	1.54E-06	5.07E-05	FUS RNA binding protein [Source:HGNC Symbol;Acc:HGNC:4010]
STRN3	ENSG00000196792	2376.799157	-0.302518298	0.073953948	-4.090630784	4.30E-05	0.000889735	striatin 3 [Source:HGNC Symbol;Acc:HGNC:15720]
GPR180	ENSG00000152749	969.7298082	-0.302507359	0.099561606	-3.038393715	0.00237843	0.023821812	G protein-coupled receptor 180 [Source:HGNC Symbol;Acc:HGNC:28899]
ANGPTL4	ENSG00000167772	528.0724946	-0.302466654	0.110290817	-2.742446397	0.00609834	0.048622865	angiopoietin like 4 [Source:HGNC Symbol;Acc:HGNC:16039]
UPP1	ENSG00000183696	2471.226879	-0.302260334	0.066890504	-4.518733115	6.22E-06	0.000168154	uridine phosphorylase 1 [Source:HGNC Symbol;Acc:HGNC:12576]
KLHL8	ENSG00000145332	746.5965196	-0.301517767	0.107368145	-2.808260938	0.004980985	0.041583116	kelch like family member 8 [Source:HGNC Symbol;Acc:HGNC:18644]
NACC1	ENSG00000160877	4703.872325	-0.300324102	0.062508926	-4.804499505	1.55E-06	5.09E-05	nucleus accumbens associated 1 [Source:HGNC Symbol;Acc:HGNC:20967]
PCED1B	ENSG00000179715	1420.701228	-0.299550084	0.10935494	-2.739246023	0.006158027	0.048898821	PC-esterase domain containing 1B [Source:HGNC Symbol;Acc:HGNC:28255]
HELZ	ENSG00000198265	2584.012074	-0.298262497	0.090240006	-3.3052136	0.00094904	0.011712841	helicase with zinc finger [Source:HGNC Symbol;Acc:HGNC:16878]
FAM13B	ENSG00000031003	982.3156057	-0.297967098	0.093532489	-3.185706921	0.001444008	0.016276391	family with sequence similarity 13 member B [Source:HGNC Symbol;Acc:HGNC:1335]
ALDH1A3	ENSG00000184254	2792.967199	-0.297219714	0.065568332	-4.532976613	5.82E-06	0.000157573	aldehyde dehydrogenase 1 family member A3 [Source:HGNC Symbol;Acc:HGNC:409]
LAMA5	ENSG00000130702	8602.044326	-0.29700259	0.068219107	-4.353656954	1.34E-05	0.000331676	laminin subunit alpha 5 [Source:HGNC Symbol;Acc:HGNC:6485]
MICAL3	ENSG00000243156	2851.365003	-0.296695639	0.076943295	-3.856029807	0.000115243	0.002058996	microtubule associated monooxygenase, calponin and LIM domain containing 3 [Source:HGNC Symbol;Acc:HGNC:24694]
RAB18	ENSG00000099246	2087.382697	-0.296008186	0.071178728	-4.158660822	3.20E-05	0.000693591	RAB18, member RAS oncogene family [Source:HGNC Symbol;Acc:HGNC:14244]
MYRF	ENSG00000124920	2141.230322	-0.295718873	0.070140335	-4.216102941	2.49E-05	0.000559876	myelin regulatory factor [Source:HGNC Symbol;Acc:HGNC:1181]
RABEP1	ENSG00000029725	1933.946112	-0.294581065	0.084835352	-3.472385714	0.000515855	0.007197181	rabaptin, RAB GTPase binding effector protein 1 [Source:HGNC Symbol;Acc:HGNC:17677]
DYRK2	ENSG00000127334	1538.93376	-0.294563359	0.075840455	-3.883987248	0.000102757	0.001866394	dual specificity tyrosine phosphorylation regulated kinase 2 [Source:HGNC Symbol;Acc:HGNC:3093]
PCDH7	ENSG00000169851	2230.477208	-0.293291296	0.080637852	-3.637141703	0.00027568	0.004310465	protocadherin 7 [Source:HGNC Symbol;Acc:HGNC:8659]
FAF2	ENSG00000113194	4271.292285	-0.29313622	0.069194133	-4.236431719	2.27E-05	0.000523634	Fas associated factor family member 2 [Source:HGNC Symbol;Acc:HGNC:24666]
CDA	ENSG00000158825	1620.768158	-0.29281736	0.086331141	-3.391792997	0.000694369	0.009052659	cytidine deaminase [Source:HGNC Symbol;Acc:HGNC:1712]
SLC43A3	ENSG00000134802	2364.824341	-0.292453684	0.089180417	-3.279348681	0.00104047	0.012546303	solute carrier family 43 member 3 [Source:HGNC Symbol;Acc:HGNC:17466]
KLF10	ENSG00000155090	8081.993768	-0.29220109	0.090711092	-3.2212278	0.001276426	0.014715559	KLF transcription factor 10 [Source:HGNC Symbol;Acc:HGNC:11810]
ITGA5	ENSG00000161638	1419.168769	-0.291187116	0.086082542	-3.382650042	0.0007179	0.009288476	integrin subunit alpha 5 [Source:HGNC Symbol;Acc:HGNC:6141]
BCAR3	ENSG00000137936	1408.10998	-0.290666408	0.080182386	-3.625065578	0.000288888	0.004465825	BCAR3 adaptor protein, NSP family member [Source:HGNC Symbol;Acc:HGNC:973]
GLTP	ENSG00000139433	1936.345034	-0.290538497	0.084062201	-3.45623234	0.000547783	0.007536119	glycolipid transfer protein [Source:HGNC Symbol;Acc:HGNC:24867]
ARHGAP42	ENSG00000165895	959.7200364	-0.290303463	0.088871058	-3.266569238	0.001088592	0.012966212	Rho GTPase activating protein 42 [Source:HGNC Symbol;Acc:HGNC:26545]
RNF38	ENSG00000137075	3588.685985	-0.289498621	0.068965153	-4.197752184	2.70E-05	0.000600282	ring finger protein 38 [Source:HGNC Symbol;Acc:HGNC:18052]
LAMA3	ENSG00000053747	2961.827425	-0.288834766	0.067643499	-4.269956055	1.96E-05	0.000462519	laminin subunit alpha 3 [Source:HGNC Symbol;Acc:HGNC:6483]
FAM13A	ENSG00000138640	1254.62649	-0.288070127	0.089255818	-3.227466122	0.001248918	0.014447233	family with sequence similarity 13 member A [Source:HGNC Symbol;Acc:HGNC:19367]
MYOF	ENSG00000138119	19610.17495	-0.287856166	0.053322304	-5.398419452	6.72E-08	3.08E-06	myoferlin [Source:HGNC Symbol;Acc:HGNC:3656]
TMEM63B	ENSG00000137216	3523.745496	-0.287727643	0.077216111	-3.726264387	0.000194339	0.003223234	transmembrane protein 63B [Source:HGNC Symbol;Acc:HGNC:17735]
CORO2A	ENSG00000106789	701.3338389	-0.287556511	0.099502506	-2.889942393	0.003853124	0.034556601	coronin 2A [Source:HGNC Symbol;Acc:HGNC:2255]
SLAIN2	ENSG00000109171	2431.907635	-0.28711403	0.094405158	-3.04129602	0.002355621	0.023660212	SLAIN motif family member 2 [Source:HGNC Symbol;Acc:HGNC:29282]
LCP1	ENSG00000136167	1994.117764	-0.286909389	0.074799885	-3.835692931	0.000125211	0.002222532	lymphocyte cytosolic protein 1 [Source:HGNC Symbol;Acc:HGNC:6528]
MAP3K20	ENSG00000091436	887.8123199	-0.285835273	0.092842964	-3.078696117	0.002079086	0.021564991	mitogen-activated protein kinase kinase kinase 20 [Source:HGNC Symbol;Acc:HGNC:17797]
CLOCK	ENSG00000134852	3185.6052	-0.284831849	0.07317947	-3.892237087	9.93E-05	0.001817392	clock circadian regulator [Source:HGNC Symbol;Acc:HGNC:2082]
SLC34A2	ENSG00000157765	12311.75376	-0.283799801	0.057712213	-4.917499908	8.77E-07	3.08E-05	solute carrier family 34 member 2 [Source:HGNC Symbol;Acc:HGNC:11020]
LIMCH1	ENSG00000064042	10022.20222	-0.282948385	0.071104087	-3.979354758	6.91E-05	0.00134187	LIM and calponin homology domains 1 [Source:HGNC Symbol;Acc:HGNC:29191]
RB1CC1	ENSG00000023287	3974.124206	-0.282880189	0.070035228	-4.039112829	5.37E-05	0.001073862	RB1 inducible coiled-coil 1 [Source:HGNC Symbol;Acc:HGNC:15574]
S100A11	ENSG00000163191	9899.515938	-0.282748697	0.087989675	-3.213430396	0.001311596	0.015032144	S100 calcium binding protein A11 [Source:HGNC Symbol;Acc:HGNC:10488]
VDR	ENSG00000111424	2483.369055	-0.282736635	0.066905651	-4.22590066	2.38E-05	0.000544141	vitamin D receptor [Source:HGNC Symbol;Acc:HGNC:12679]
DNA2	ENSG00000138346	775.6177354	-0.279949854	0.098923437	-2.82996491	0.004655311	0.039511974	DNA replication helicase/nuclease 2 [Source:HGNC Symbol;Acc:HGNC:2939]
ZNF185	ENSG00000147394	5328.265211	-0.279869143	0.06247799	-4.47948377	7.48E-06	0.000197171	zinc finger protein 185 with LIM domain [Source:HGNC Symbol;Acc:HGNC:12976]
TLNRD1	ENSG00000140406	1642.444186	-0.279218429	0.082969382	-3.3653189	0.000764552	0.009780825	talin rod domain containing 1 [Source:HGNC Symbol;Acc:HGNC:13519]
NFKBIA	ENSG00000100906	4353.559592	-0.276600906	0.063885115	-4.329661257	1.49E-05	0.000362074	NFKB inhibitor alpha [Source:HGNC Symbol;Acc:HGNC:7797]
GJB3	ENSG00000188910	1208.448209	-0.274884254	0.087780199	-3.131506375	0.00173912	0.018706847	gap junction protein beta 3 [Source:HGNC Symbol;Acc:HGNC:4285]
PPP1R12B	ENSG00000077157	3752.978041	-0.274746389	0.075027581	-3.661938503	0.000250314	0.003973006	protein phosphatase 1 regulatory subunit 12B [Source:HGNC Symbol;Acc:HGNC:7619]
CDC42EP3	ENSG00000163171	17862.14033	-0.273971323	0.073239423	-3.740763019	0.000183462	0.003065193	CDC42 effector protein 3 [Source:HGNC Symbol;Acc:HGNC:16943]
KDM1B	ENSG00000165097	1255.383638	-0.273832483	0.088467602	-3.095285467	0.001966236	0.020582144	lysine demethylase 1B [Source:HGNC Symbol;Acc:HGNC:21577]
PLS3	ENSG00000102024	18816.90331	-0.273095829	0.060774754	-4.493573592	7.00E-06	0.000185634	plastin 3 [Source:HGNC Symbol;Acc:HGNC:9091]
ZBTB21	ENSG00000173276	845.6626837	-0.271217884	0.098919256	-2.741810811	0.006110152	0.048660198	zinc finger and BTB domain containing 21 [Source:HGNC Symbol;Acc:HGNC:13083]
SEC24A	ENSG00000113615	2280.262443	-0.270713566	0.079130786	-3.421090308	0.000623706	0.008305941	SEC24 homolog A, COPII coat complex component [Source:HGNC Symbol;Acc:HGNC:10703]
ADM2	ENSG00000128165	908.7185344	-0.270520593	0.096284889	-2.809585127	0.00496054	0.041464402	adrenomedullin 2 [Source:HGNC Symbol;Acc:HGNC:28898]
CCDC68	ENSG00000166510	1536.531919	-0.270121801	0.093777025	-2.880468864	0.003970842	0.035265624	coiled-coil domain containing 68 [Source:HGNC Symbol;Acc:HGNC:24350]
SOS1	ENSG00000115904	2387.498842	-0.268986693	0.080525649	-3.340385304	0.000836622	0.010534958	SOS Ras/Rac guanine nucleotide exchange factor 1 [Source:HGNC Symbol;Acc:HGNC:11187]
MIDEAS	ENSG00000156030	1913.965197	-0.268615389	0.08081943	-3.323648633	0.000888481	0.011085704	mitotic deacetylase associated SANT domain protein [Source:HGNC Symbol;Acc:HGNC:19853]
LRP8	ENSG00000157193	2098.170313	-0.266889589	0.073771098	-3.617806942	0.00029711	0.004556798	LDL receptor related protein 8 [Source:HGNC Symbol;Acc:HGNC:6700]
MYO5B	ENSG00000167306	5685.42921	-0.266757445	0.060655036	-4.397943914	1.09E-05	0.000277266	myosin VB [Source:HGNC Symbol;Acc:HGNC:7603]
TAF4	ENSG00000130699	2281.533342	-0.266290846	0.081698353	-3.259439585	0.001116326	0.013215823	TATA-box binding protein associated factor 4 [Source:HGNC Symbol;Acc:HGNC:11537]
REL	ENSG00000162924	1258.17699	-0.264121152	0.092702893	-2.849114453	0.004384111	0.037875386	REL proto-oncogene, NF-kB subunit [Source:HGNC Symbol;Acc:HGNC:9954]
AREG	ENSG00000109321	7763.856257	-0.263884166	0.094058267	-2.805539306	0.005023245	0.041860519	amphiregulin [Source:HGNC Symbol;Acc:HGNC:651]
TNFRSF6B	ENSG00000243509	3652.900481	-0.263845432	0.067148754	-3.929267714	8.52E-05	0.001606419	TNF receptor superfamily member 6b [Source:HGNC Symbol;Acc:HGNC:11921]
PDLIM5	ENSG00000163110	5055.076952	-0.263458453	0.066779317	-3.945210382	7.97E-05	0.001524249	PDZ and LIM domain 5 [Source:HGNC Symbol;Acc:HGNC:17468]
PTPN14	ENSG00000152104	1271.300047	-0.262565327	0.08275845	-3.172670902	0.001510436	0.0168581	protein tyrosine phosphatase non-receptor type 14 [Source:HGNC Symbol;Acc:HGNC:9647]
CREB1	ENSG00000118260	1865.116181	-0.261022448	0.079918325	-3.266115107	0.001090339	0.012975702	cAMP responsive element binding protein 1 [Source:HGNC Symbol;Acc:HGNC:2345]
DNTTIP1	ENSG00000101457	2414.068148	-0.260529304	0.079634532	-3.271561945	0.001069552	0.012784044	deoxynucleotidyltransferase terminal interacting protein 1 [Source:HGNC Symbol;Acc:HGNC:16160]
FOSL2	ENSG00000075426	3766.220466	-0.260340782	0.06182165	-4.21115877	2.54E-05	0.000569454	FOS like 2, AP-1 transcription factor subunit [Source:HGNC Symbol;Acc:HGNC:3798]
PRSS8	ENSG00000052344	8875.193063	-0.259710943	0.063764028	-4.073000899	4.64E-05	0.000945543	serine protease 8 [Source:HGNC Symbol;Acc:HGNC:9491]
CFLAR	ENSG00000003402	6178.280049	-0.259162802	0.058096177	-4.46092694	8.16E-06	0.000212175	CASP8 and FADD like apoptosis regulator [Source:HGNC Symbol;Acc:HGNC:1876]
ELL2	ENSG00000118985	7007.155995	-0.257657826	0.083089017	-3.100985381	0.001928778	0.020267761	elongation factor for RNA polymerase II 2 [Source:HGNC Symbol;Acc:HGNC:17064]
DAP	ENSG00000112977	7165.867913	-0.25760338	0.056494857	-4.559766884	5.12E-06	0.000142078	death associated protein [Source:HGNC Symbol;Acc:HGNC:2672]
TMEM51	ENSG00000171729	1335.7024	-0.257071939	0.085233828	-3.016078756	0.002560667	0.025109993	transmembrane protein 51 [Source:HGNC Symbol;Acc:HGNC:25488]
BCL6	ENSG00000113916	3240.078538	-0.256308487	0.086383599	-2.967096638	0.003006265	0.028496883	BCL6 transcription repressor [Source:HGNC Symbol;Acc:HGNC:1001]
QKI	ENSG00000112531	2255.406039	-0.255826725	0.080419101	-3.181168683	0.001466822	0.016506282	QKI, KH domain containing RNA binding [Source:HGNC Symbol;Acc:HGNC:21100]
KLF6	ENSG00000067082	2955.81376	-0.255324913	0.086250245	-2.960280444	0.003073591	0.028994139	KLF transcription factor 6 [Source:HGNC Symbol;Acc:HGNC:2235]
SCD	ENSG00000099194	35925.53505	-0.254594559	0.058496517	-4.352302876	1.35E-05	0.000333127	stearoyl-CoA desaturase [Source:HGNC Symbol;Acc:HGNC:10571]
LITAF	ENSG00000189067	3740.742285	-0.253276142	0.071656804	-3.534572112	0.000408436	0.005943658	lipopolysaccharide induced TNF factor [Source:HGNC Symbol;Acc:HGNC:16841]
WNK1	ENSG00000060237	12221.87124	-0.2521174	0.07729787	-3.261634488	0.001107719	0.013159583	WNK lysine deficient protein kinase 1 [Source:HGNC Symbol;Acc:HGNC:14540]
TRIM47	ENSG00000132481	1942.372703	-0.251943312	0.07229686	-3.484844475	0.000492423	0.006922324	tripartite motif containing 47 [Source:HGNC Symbol;Acc:HGNC:19020]
SLC25A43	ENSG00000077713	3128.395981	-0.251339093	0.085843614	-2.92787177	0.003412908	0.031350061	solute carrier family 25 member 43 [Source:HGNC Symbol;Acc:HGNC:30557]
CREBL2	ENSG00000111269	1144.248627	-0.251304906	0.091175071	-2.75628967	0.00584612	0.047023886	cAMP responsive element binding protein like 2 [Source:HGNC Symbol;Acc:HGNC:2350]
DYNLL1	ENSG00000088986	2241.823449	-0.25112615	0.067879634	-3.69958023	0.000215956	0.003492659	dynein light chain LC8-type 1 [Source:HGNC Symbol;Acc:HGNC:15476]
C19orf33	ENSG00000167644	1058.946532	-0.251086338	0.087372822	-2.873734997	0.004056492	0.0358152	chromosome 19 open reading frame 33 [Source:HGNC Symbol;Acc:HGNC:16668]
UACA	ENSG00000137831	2399.970267	-0.249789588	0.083891881	-2.977518019	0.002905926	0.027831576	uveal autoantigen with coiled-coil domains and ankyrin repeats [Source:HGNC Symbol;Acc:HGNC:15947]
CCNT2	ENSG00000082258	1549.919899	-0.249485568	0.090671381	-2.751535993	0.00593165	0.04754376	cyclin T2 [Source:HGNC Symbol;Acc:HGNC:1600]
ZMIZ1	ENSG00000108175	1046.964861	-0.249159928	0.091242655	-2.730739566	0.006319239	0.04985656	zinc finger MIZ-type containing 1 [Source:HGNC Symbol;Acc:HGNC:16493]
ADGRF5	ENSG00000069122	3909.808108	-0.24891853	0.067298166	-3.698741648	0.000216671	0.00350007	adhesion G protein-coupled receptor F5 [Source:HGNC Symbol;Acc:HGNC:19030]
TNFAIP2	ENSG00000185215	3061.705681	-0.248548625	0.068721965	-3.616727574	0.000298351	0.004570697	TNF alpha induced protein 2 [Source:HGNC Symbol;Acc:HGNC:11895]
ACTN4	ENSG00000130402	24322.86021	-0.248424725	0.069878551	-3.555092677	0.000377846	0.005581814	actinin alpha 4 [Source:HGNC Symbol;Acc:HGNC:166]
ST3GAL1	ENSG00000008513	1872.935472	-0.247619007	0.077097665	-3.211757553	0.001319257	0.015094595	ST3 beta-galactoside alpha-2,3-sialyltransferase 1 [Source:HGNC Symbol;Acc:HGNC:10862]
MBOAT2	ENSG00000143797	9194.809155	-0.247317744	0.05481153	-4.512148138	6.42E-06	0.000172437	membrane bound O-acyltransferase domain containing 2 [Source:HGNC Symbol;Acc:HGNC:25193]
TMCC1	ENSG00000172765	1238.237918	-0.247242411	0.085335701	-2.897291602	0.003763997	0.033890872	transmembrane and coiled-coil domain family 1 [Source:HGNC Symbol;Acc:HGNC:29116]
MCUR1	ENSG00000050393	1940.035756	-0.246953521	0.08997729	-2.744620575	0.00605809	0.048330171	mitochondrial calcium uniporter regulator 1 [Source:HGNC Symbol;Acc:HGNC:21097]
ELOVL7	ENSG00000164181	1459.229439	-0.24610438	0.078970225	-3.116419902	0.001830614	0.019430701	ELOVL fatty acid elongase 7 [Source:HGNC Symbol;Acc:HGNC:26292]
NEBL	ENSG00000078114	2681.043117	-0.244654432	0.070851664	-3.453051292	0.000554284	0.007581133	nebulette [Source:HGNC Symbol;Acc:HGNC:16932]
DCAF12	ENSG00000198876	8088.176183	-0.243755687	0.060183096	-4.050235072	5.12E-05	0.001033164	DDB1 and CUL4 associated factor 12 [Source:HGNC Symbol;Acc:HGNC:19911]
SMCHD1	ENSG00000101596	2564.465474	-0.243432627	0.066863612	-3.640734032	0.000271862	0.004270327	structural maintenance of chromosomes flexible hinge domain containing 1 [Source:HGNC Symbol;Acc:HGNC:29090]
SEL1L3	ENSG00000091490	4506.346723	-0.242783236	0.063234726	-3.839397328	0.000123337	0.002194975	SEL1L family member 3 [Source:HGNC Symbol;Acc:HGNC:29108]
CYRIB	ENSG00000153310	5102.60618	-0.242698097	0.069551202	-3.489488191	0.000483946	0.006817678	CYFIP related Rac1 interactor B [Source:HGNC Symbol;Acc:HGNC:25216]
WDFY1	ENSG00000085449	2437.461394	-0.241617882	0.070451901	-3.42954383	0.000604597	0.008090927	WD repeat and FYVE domain containing 1 [Source:HGNC Symbol;Acc:HGNC:20451]
MYO6	ENSG00000196586	9906.935041	-0.240948942	0.062856923	-3.833292041	0.00012644	0.002235624	myosin VI [Source:HGNC Symbol;Acc:HGNC:7605]
RHOBTB3	ENSG00000164292	9276.217603	-0.23996356	0.061533152	-3.899744347	9.63E-05	0.00178347	Rho related BTB domain containing 3 [Source:HGNC Symbol;Acc:HGNC:18757]
UBQLN1	ENSG00000135018	3938.39159	-0.239461598	0.070954596	-3.374856746	0.000738541	0.00951046	ubiquilin 1 [Source:HGNC Symbol;Acc:HGNC:12508]
KCTD5	ENSG00000167977	4790.682683	-0.237970981	0.058813688	-4.046183622	5.21E-05	0.001049647	potassium channel tetramerization domain containing 5 [Source:HGNC Symbol;Acc:HGNC:21423]
CTBP2	ENSG00000175029	5643.214308	-0.237007268	0.065444171	-3.621518382	0.000292879	0.004512188	C-terminal binding protein 2 [Source:HGNC Symbol;Acc:HGNC:2495]
LIFR	ENSG00000113594	3319.147632	-0.236389947	0.082522691	-2.86454483	0.00417609	0.036547236	LIF receptor subunit alpha [Source:HGNC Symbol;Acc:HGNC:6597]
PCDH1	ENSG00000156453	3497.091557	-0.236060425	0.08053421	-2.931181959	0.003376749	0.031059722	protocadherin 1 [Source:HGNC Symbol;Acc:HGNC:8655]
CUL4A	ENSG00000139842	3372.812485	-0.235930351	0.062309082	-3.786452032	0.000152814	0.002617196	cullin 4A [Source:HGNC Symbol;Acc:HGNC:2554]
UXS1	ENSG00000115652	1639.773116	-0.234843444	0.07991002	-2.938848519	0.00329434	0.030445326	UDP-glucuronate decarboxylase 1 [Source:HGNC Symbol;Acc:HGNC:17729]
RPL37A	ENSG00000197756	5956.729443	-0.234642148	0.078293469	-2.99695684	0.002726893	0.026398647	ribosomal protein L37a [Source:HGNC Symbol;Acc:HGNC:10348]
MPRIP	ENSG00000133030	27216.06275	-0.234419812	0.054010753	-4.340243322	1.42E-05	0.000348368	myosin phosphatase Rho interacting protein [Source:HGNC Symbol;Acc:HGNC:30321]
SRF	ENSG00000112658	3553.483151	-0.233516342	0.068007381	-3.433691126	0.000595422	0.007983805	serum response factor [Source:HGNC Symbol;Acc:HGNC:11291]
NPEPPS	ENSG00000141279	12050.4629	-0.233267532	0.053050869	-4.397053929	1.10E-05	0.000277691	aminopeptidase puromycin sensitive [Source:HGNC Symbol;Acc:HGNC:7900]
ATP2B4	ENSG00000058668	5525.863464	-0.232819448	0.065281467	-3.566394214	0.000361927	0.005375736	ATPase plasma membrane Ca2+ transporting 4 [Source:HGNC Symbol;Acc:HGNC:817]
ERBIN	ENSG00000112851	6375.620845	-0.232017781	0.079026018	-2.935966987	0.003325097	0.03066728	erbb2 interacting protein [Source:HGNC Symbol;Acc:HGNC:15842]
EDF1	ENSG00000107223	2314.616235	-0.231449233	0.079837709	-2.898996418	0.003743592	0.033751669	endothelial differentiation related factor 1 [Source:HGNC Symbol;Acc:HGNC:3164]
TJP1	ENSG00000104067	8554.695833	-0.23084475	0.082162453	-2.809613658	0.0049601	0.041464402	tight junction protein 1 [Source:HGNC Symbol;Acc:HGNC:11827]
ARPC2	ENSG00000163466	7534.525819	-0.230539857	0.084078398	-2.741963018	0.006107322	0.048660198	actin related protein 2/3 complex subunit 2 [Source:HGNC Symbol;Acc:HGNC:705]
RASAL2	ENSG00000075391	4009.101713	-0.230156661	0.074998874	-3.068801536	0.002149193	0.022158017	RAS protein activator like 2 [Source:HGNC Symbol;Acc:HGNC:9874]
OLA1	ENSG00000138430	4756.626915	-0.229997213	0.076519485	-3.005733937	0.002649407	0.025850184	Obg like ATPase 1 [Source:HGNC Symbol;Acc:HGNC:28833]
BTBD2	ENSG00000133243	3708.536554	-0.229329799	0.066565943	-3.44515211	0.000570738	0.00773642	BTB domain containing 2 [Source:HGNC Symbol;Acc:HGNC:15504]
DNM1L	ENSG00000087470	2075.297698	-0.227111933	0.079257697	-2.865487397	0.004163678	0.036478954	dynamin 1 like [Source:HGNC Symbol;Acc:HGNC:2973]
C15orf39	ENSG00000167173	2778.44078	-0.227094828	0.06581518	-3.450493147	0.000559563	0.00761622	chromosome 15 open reading frame 39 [Source:HGNC Symbol;Acc:HGNC:24497]
ARID1A	ENSG00000117713	8398.084728	-0.225538674	0.075093658	-3.003431727	0.002669534	0.025988449	AT-rich interaction domain 1A [Source:HGNC Symbol;Acc:HGNC:11110]
PLEC	ENSG00000178209	34008.49933	-0.22409842	0.059226924	-3.783725485	0.000154498	0.002640328	plectin [Source:HGNC Symbol;Acc:HGNC:9069]
TRAPPC10	ENSG00000160218	1993.799861	-0.223956676	0.078970969	-2.835936792	0.004569149	0.039078246	trafficking protein particle complex subunit 10 [Source:HGNC Symbol;Acc:HGNC:11868]
PACSIN2	ENSG00000100266	6589.632768	-0.223795831	0.065664089	-3.408192107	0.000653948	0.008607903	protein kinase C and casein kinase substrate in neurons 2 [Source:HGNC Symbol;Acc:HGNC:8571]
NEDD4	ENSG00000069869	1869.65286	-0.223675914	0.077499646	-2.886154011	0.003899813	0.034837986	NEDD4 E3 ubiquitin protein ligase [Source:HGNC Symbol;Acc:HGNC:7727]
CHD2	ENSG00000173575	8690.695309	-0.223248063	0.064295678	-3.472209453	0.000516193	0.007197181	chromodomain helicase DNA binding protein 2 [Source:HGNC Symbol;Acc:HGNC:1917]
MOB3A	ENSG00000172081	2926.867681	-0.222276736	0.073282639	-3.033143169	0.002420207	0.024113746	MOB kinase activator 3A [Source:HGNC Symbol;Acc:HGNC:29802]
ICAM1	ENSG00000090339	8518.558087	-0.220432439	0.078302426	-2.815141874	0.00487557	0.04103054	intercellular adhesion molecule 1 [Source:HGNC Symbol;Acc:HGNC:5344]
GSK3A	ENSG00000105723	2418.612782	-0.220337526	0.07288854	-3.022937858	0.002503336	0.02470755	glycogen synthase kinase 3 alpha [Source:HGNC Symbol;Acc:HGNC:4616]
TPBG	ENSG00000146242	3267.165288	-0.219437104	0.068438577	-3.206336427	0.001344367	0.015348627	trophoblast glycoprotein [Source:HGNC Symbol;Acc:HGNC:12004]
DHRS9	ENSG00000073737	3391.217079	-0.219112996	0.069759424	-3.14098055	0.001683832	0.018256004	dehydrogenase/reductase 9 [Source:HGNC Symbol;Acc:HGNC:16888]
MOB1A	ENSG00000114978	6156.844489	-0.218747193	0.064228011	-3.405791166	0.000659726	0.008667241	MOB kinase activator 1A [Source:HGNC Symbol;Acc:HGNC:16015]
ATXN7L3B	ENSG00000253719	2851.863019	-0.218745211	0.074363542	-2.941565267	0.00326558	0.030302631	ataxin 7 like 3B [Source:HGNC Symbol;Acc:HGNC:37931]
NET1	ENSG00000173848	6579.533755	-0.218722176	0.061503673	-3.556245755	0.000376192	0.00556944	neuroepithelial cell transforming 1 [Source:HGNC Symbol;Acc:HGNC:14592]
TP53I11	ENSG00000175274	2265.04599	-0.218633618	0.06989393	-3.12807733	0.001759539	0.018852202	tumor protein p53 inducible protein 11 [Source:HGNC Symbol;Acc:HGNC:16842]
YEATS2	ENSG00000163872	6137.803455	-0.217644161	0.057911908	-3.758193558	0.000171144	0.00289124	YEATS domain containing 2 [Source:HGNC Symbol;Acc:HGNC:25489]
RIF1	ENSG00000080345	3310.688651	-0.21736236	0.06513947	-3.336876391	0.000847256	0.010639418	replication timing regulatory factor 1 [Source:HGNC Symbol;Acc:HGNC:23207]
FBXO21	ENSG00000135108	2137.734315	-0.216678855	0.072354763	-2.994673003	0.002747392	0.026514884	F-box protein 21 [Source:HGNC Symbol;Acc:HGNC:13592]
SREBF1	ENSG00000072310	14016.4852	-0.216486003	0.055916253	-3.87161138	0.000108118	0.001952135	sterol regulatory element binding transcription factor 1 [Source:HGNC Symbol;Acc:HGNC:11289]
DSP	ENSG00000096696	6170.067519	-0.216094815	0.07546675	-2.863444025	0.004190628	0.036597619	desmoplakin [Source:HGNC Symbol;Acc:HGNC:3052]
SH3D19	ENSG00000109686	3674.20371	-0.21320963	0.07104098	-3.001220278	0.002689	0.026068782	SH3 domain containing 19 [Source:HGNC Symbol;Acc:HGNC:30418]
RBM47	ENSG00000163694	10339.98183	-0.212599805	0.058406518	-3.64000134	0.000272637	0.004277575	RNA binding motif protein 47 [Source:HGNC Symbol;Acc:HGNC:30358]
NECTIN2	ENSG00000130202	3285.633167	-0.209636723	0.064680748	-3.241099218	0.001190697	0.013879606	nectin cell adhesion molecule 2 [Source:HGNC Symbol;Acc:HGNC:9707]
HGSNAT	ENSG00000165102	4947.122764	-0.209393956	0.074293635	-2.818464275	0.004825398	0.040759086	heparan-alpha-glucosaminide N-acetyltransferase [Source:HGNC Symbol;Acc:HGNC:26527]
SCNN1A	ENSG00000111319	25239.14528	-0.208650208	0.057413202	-3.634185185	0.000278861	0.004350224	sodium channel epithelial 1 subunit alpha [Source:HGNC Symbol;Acc:HGNC:10599]
VCL	ENSG00000035403	8733.165582	-0.207485903	0.057097913	-3.633861397	0.000279211	0.004350718	vinculin [Source:HGNC Symbol;Acc:HGNC:12665]
BHLHE40	ENSG00000134107	8394.136705	-0.206326958	0.068737369	-3.00167088	0.002685023	0.026067257	basic helix-loop-helix family member e40 [Source:HGNC Symbol;Acc:HGNC:1046]
SLC44A2	ENSG00000129353	4094.987085	-0.205887877	0.064305554	-3.201712186	0.001366134	0.015565719	solute carrier family 44 member 2 [Source:HGNC Symbol;Acc:HGNC:17292]
PPTC7	ENSG00000196850	3696.765662	-0.20408915	0.074197536	-2.750618982	0.005948279	0.047649062	protein phosphatase targeting COQ7 [Source:HGNC Symbol;Acc:HGNC:30695]
SRPX2	ENSG00000102359	9486.280521	-0.203692265	0.05700202	-3.573421852	0.000352346	0.00526783	sushi repeat containing protein X-linked 2 [Source:HGNC Symbol;Acc:HGNC:30668]
RYBP	ENSG00000163602	1698.214245	-0.201624846	0.072620287	-2.776425887	0.005496016	0.044815187	RING1 and YY1 binding protein [Source:HGNC Symbol;Acc:HGNC:10480]
CLINT1	ENSG00000113282	7312.881146	-0.198087699	0.071955243	-2.752929334	0.005906464	0.047425435	clathrin interactor 1 [Source:HGNC Symbol;Acc:HGNC:23186]
MAPK9	ENSG00000050748	2766.734513	-0.197570493	0.066708135	-2.961715147	0.003059307	0.028919347	mitogen-activated protein kinase 9 [Source:HGNC Symbol;Acc:HGNC:6886]
SLC20A2	ENSG00000168575	2864.024831	-0.195419401	0.065216737	-2.996460873	0.002731333	0.026404174	solute carrier family 20 member 2 [Source:HGNC Symbol;Acc:HGNC:10947]
NPTN	ENSG00000156642	7675.583558	-0.193603453	0.059920861	-3.230985834	0.001233641	0.014294731	neuroplastin [Source:HGNC Symbol;Acc:HGNC:17867]
GSN	ENSG00000148180	4253.426962	-0.190551774	0.065361354	-2.915358402	0.003552803	0.032460347	gelsolin [Source:HGNC Symbol;Acc:HGNC:4620]
YARS1	ENSG00000134684	8265.278148	-0.188345909	0.056254299	-3.348115824	0.00081363	0.01029291	tyrosyl-tRNA synthetase 1 [Source:HGNC Symbol;Acc:HGNC:12840]
PARP4	ENSG00000102699	8241.525821	-0.187798712	0.063451483	-2.959721378	0.003079174	0.029026742	poly(ADP-ribose) polymerase family member 4 [Source:HGNC Symbol;Acc:HGNC:271]
PRKCD	ENSG00000163932	3214.705293	-0.186888624	0.067976371	-2.749317471	0.005971951	0.047703968	protein kinase C delta [Source:HGNC Symbol;Acc:HGNC:9399]
PLXNB2	ENSG00000196576	20582.93684	-0.186394142	0.056726411	-3.285844096	0.001016773	0.012347818	plexin B2 [Source:HGNC Symbol;Acc:HGNC:9104]
WASF2	ENSG00000158195	8871.462368	-0.184092261	0.056013997	-3.286540342	0.001014262	0.012343829	WASP family member 2 [Source:HGNC Symbol;Acc:HGNC:12733]
TGFBR2	ENSG00000163513	3191.320721	-0.182712011	0.064240472	-2.844188505	0.00445247	0.038248088	transforming growth factor beta receptor 2 [Source:HGNC Symbol;Acc:HGNC:11773]
PLOD2	ENSG00000152952	9794.286946	-0.18217665	0.060562978	-3.008053032	0.002629273	0.025697474	procollagen-lysine,2-oxoglutarate 5-dioxygenase 2 [Source:HGNC Symbol;Acc:HGNC:9082]
JUP	ENSG00000173801	15063.24288	-0.181917782	0.060186363	-3.022574752	0.002506342	0.024719339	junction plakoglobin [Source:HGNC Symbol;Acc:HGNC:6207]
GAPDH	ENSG00000111640	178898.1421	-0.17695821	0.054610907	-3.240345538	0.001193849	0.013882811	glyceraldehyde-3-phosphate dehydrogenase [Source:HGNC Symbol;Acc:HGNC:4141]
CCDC6	ENSG00000108091	4671.865214	-0.176050969	0.062202162	-2.830303033	0.004650394	0.039511974	coiled-coil domain containing 6 [Source:HGNC Symbol;Acc:HGNC:18782]
GOLM1	ENSG00000135052	15721.17717	-0.175099845	0.05478638	-3.196047018	0.001393244	0.01580863	golgi membrane protein 1 [Source:HGNC Symbol;Acc:HGNC:15451]
MYO1B	ENSG00000128641	5503.590043	-0.174447134	0.060412379	-2.887605768	0.003881861	0.034728425	myosin IB [Source:HGNC Symbol;Acc:HGNC:7596]
HSPG2	ENSG00000142798	11813.04449	-0.174180405	0.057853683	-3.010705542	0.002606415	0.025521923	heparan sulfate proteoglycan 2 [Source:HGNC Symbol;Acc:HGNC:5273]
CAP1	ENSG00000131236	22452.54755	-0.173886391	0.054365997	-3.198440208	0.001381732	0.015730308	cyclase associated actin cytoskeleton regulatory protein 1 [Source:HGNC Symbol;Acc:HGNC:20040]
FBXO34	ENSG00000178974	4477.431154	-0.171881353	0.061265019	-2.805538226	0.005023262	0.041860519	F-box protein 34 [Source:HGNC Symbol;Acc:HGNC:20201]
EZR	ENSG00000092820	23622.94237	-0.169323066	0.061562529	-2.750424134	0.005951817	0.047649446	ezrin [Source:HGNC Symbol;Acc:HGNC:12691]
MCL1	ENSG00000143384	17347.14981	-0.163245768	0.056137496	-2.907963133	0.003637912	0.033016956	MCL1 apoptosis regulator, BCL2 family member [Source:HGNC Symbol;Acc:HGNC:6943]
DHCR24	ENSG00000116133	20771.09886	0.161253863	0.054417012	2.96329871	0.003043611	0.028810876	24-dehydrocholesterol reductase [Source:HGNC Symbol;Acc:HGNC:2859]
OS9	ENSG00000135506	7218.753537	0.171213133	0.060164425	2.845753686	0.004430645	0.038141315	OS9 endoplasmic reticulum lectin [Source:HGNC Symbol;Acc:HGNC:16994]
EEF2	ENSG00000167658	55269.49194	0.17305912	0.050388427	3.434501303	0.000593645	0.007967805	eukaryotic translation elongation factor 2 [Source:HGNC Symbol;Acc:HGNC:3214]
SZRD1	ENSG00000055070	7582.80735	0.173347739	0.062682055	2.765508231	0.005683417	0.045986155	SUZ RNA binding domain containing 1 [Source:HGNC Symbol;Acc:HGNC:30232]
FN1	ENSG00000115414	29782.08742	0.179977457	0.055791157	3.225913656	0.001255712	0.014513525	fibronectin 1 [Source:HGNC Symbol;Acc:HGNC:3778]
OSBP	ENSG00000110048	3607.299398	0.184154955	0.06187847	2.976074778	0.002919637	0.027917317	oxysterol binding protein [Source:HGNC Symbol;Acc:HGNC:8503]
VAT1	ENSG00000108828	6047.73744	0.187278638	0.065085184	2.877438884	0.004009176	0.035489784	vesicle amine transport 1 [Source:HGNC Symbol;Acc:HGNC:16919]
CBX3	ENSG00000122565	5031.195852	0.189785154	0.066418207	2.857426639	0.004270913	0.037132464	chromobox 3 [Source:HGNC Symbol;Acc:HGNC:1553]
ANXA7	ENSG00000138279	4451.28613	0.191604246	0.067677361	2.831142373	0.004638207	0.039491835	annexin A7 [Source:HGNC Symbol;Acc:HGNC:545]
LUZP1	ENSG00000169641	3746.155965	0.193337983	0.067671269	2.857017265	0.004276426	0.037133086	leucine zipper protein 1 [Source:HGNC Symbol;Acc:HGNC:14985]
UTP20	ENSG00000120800	2118.318615	0.197434988	0.069918183	2.823800336	0.004745794	0.040162015	UTP20 small subunit processome component [Source:HGNC Symbol;Acc:HGNC:17897]
C6orf62	ENSG00000112308	5245.181965	0.199459472	0.06925488	2.880078216	0.003975765	0.035285563	chromosome 6 open reading frame 62 [Source:HGNC Symbol;Acc:HGNC:20998]
NUDC	ENSG00000090273	3601.613084	0.200703672	0.07138643	2.811510153	0.004930953	0.041343682	nuclear distribution C, dynein complex regulator [Source:HGNC Symbol;Acc:HGNC:8045]
LRP10	ENSG00000197324	13158.87956	0.201120223	0.069017097	2.914063791	0.00356757	0.032529947	LDL receptor related protein 10 [Source:HGNC Symbol;Acc:HGNC:14553]
AKT1	ENSG00000142208	3907.032173	0.202076042	0.061289023	3.297100064	0.000976887	0.011991462	AKT serine/threonine kinase 1 [Source:HGNC Symbol;Acc:HGNC:391]
CADM1	ENSG00000182985	3696.940803	0.202272057	0.066252818	3.053033265	0.002265408	0.023093968	cell adhesion molecule 1 [Source:HGNC Symbol;Acc:HGNC:5951]
PGM2L1	ENSG00000165434	3945.391358	0.202541081	0.070448894	2.875007259	0.004040182	0.035694813	phosphoglucomutase 2 like 1 [Source:HGNC Symbol;Acc:HGNC:20898]
KARS1	ENSG00000065427	6907.52446	0.203104238	0.05895086	3.445314234	0.000570396	0.00773642	lysyl-tRNA synthetase 1 [Source:HGNC Symbol;Acc:HGNC:6215]
CABIN1	ENSG00000099991	2741.506996	0.205543573	0.068433141	3.003567714	0.002668342	0.025988449	calcineurin binding protein 1 [Source:HGNC Symbol;Acc:HGNC:24187]
COPG2	ENSG00000158623	2429.530819	0.205633815	0.069505915	2.958508113	0.003091321	0.02912114	COPI coat complex subunit gamma 2 [Source:HGNC Symbol;Acc:HGNC:2237]
ARMC1	ENSG00000104442	2125.499202	0.209136142	0.070843522	2.952085604	0.003156354	0.029550229	armadillo repeat containing 1 [Source:HGNC Symbol;Acc:HGNC:17684]
NRDC	ENSG00000078618	4461.784392	0.210251626	0.064138393	3.278093136	0.001045109	0.012580017	nardilysin convertase [Source:HGNC Symbol;Acc:HGNC:7995]
IFIH1	ENSG00000115267	2882.811552	0.210317135	0.07570874	2.777976978	0.005469849	0.04465517	interferon induced with helicase C domain 1 [Source:HGNC Symbol;Acc:HGNC:18873]
GTPBP4	ENSG00000107937	2295.327311	0.210594928	0.070315434	2.99500289	0.002744422	0.026511936	GTP binding protein 4 [Source:HGNC Symbol;Acc:HGNC:21535]
MCCC2	ENSG00000131844	2382.279108	0.211474976	0.077201354	2.739265112	0.00615767	0.048898821	methylcrotonyl-CoA carboxylase subunit 2 [Source:HGNC Symbol;Acc:HGNC:6937]
CLTB	ENSG00000175416	2437.721997	0.212734629	0.077875939	2.731711907	0.006300621	0.04985656	clathrin light chain B [Source:HGNC Symbol;Acc:HGNC:2091]
IMPDH2	ENSG00000178035	5893.948818	0.212922678	0.063058755	3.376576002	0.000733941	0.009460145	inosine monophosphate dehydrogenase 2 [Source:HGNC Symbol;Acc:HGNC:6053]
AHSA1	ENSG00000100591	2047.003419	0.213097455	0.074265927	2.869383913	0.004112723	0.036212127	activator of HSP90 ATPase activity 1 [Source:HGNC Symbol;Acc:HGNC:1189]
VAMP7	ENSG00000124333	1895.582031	0.213238199	0.071827348	2.968760562	0.002990035	0.028410932	vesicle associated membrane protein 7 [Source:HGNC Symbol;Acc:HGNC:11486]
STK38	ENSG00000112079	2391.703398	0.213856786	0.069439004	3.079778983	0.002071543	0.021503084	serine/threonine kinase 38 [Source:HGNC Symbol;Acc:HGNC:17847]
ITGAV	ENSG00000138448	5250.877305	0.219421163	0.078280038	2.803028335	0.005062522	0.042084913	integrin subunit alpha V [Source:HGNC Symbol;Acc:HGNC:6150]
ELOA	ENSG00000011007	3474.343371	0.219453285	0.069189838	3.171756019	0.001515202	0.016869913	elongin A [Source:HGNC Symbol;Acc:HGNC:11620]
DUS1L	ENSG00000169718	2543.64355	0.221792172	0.069757424	3.179477696	0.001475407	0.016561932	dihydrouridine synthase 1 like [Source:HGNC Symbol;Acc:HGNC:30086]
CPD	ENSG00000108582	15547.7384	0.223903113	0.060361698	3.70935744	0.000207786	0.00338458	carboxypeptidase D [Source:HGNC Symbol;Acc:HGNC:2301]
CEP164	ENSG00000110274	1357.813016	0.227885713	0.080207372	2.841206565	0.004494319	0.038559054	centrosomal protein 164 [Source:HGNC Symbol;Acc:HGNC:29182]
UBE2O	ENSG00000175931	2411.944649	0.228947934	0.069566998	3.291042336	0.000998169	0.012197856	ubiquitin conjugating enzyme E2 O [Source:HGNC Symbol;Acc:HGNC:29554]
ZDHHC7	ENSG00000153786	3666.459627	0.22955739	0.073760374	3.112204806	0.001856956	0.019618771	zinc finger DHHC-type palmitoyltransferase 7 [Source:HGNC Symbol;Acc:HGNC:18459]
PNPT1	ENSG00000138035	1974.422348	0.230570506	0.072593639	3.176180601	0.00149228	0.016682739	polyribonucleotide nucleotidyltransferase 1 [Source:HGNC Symbol;Acc:HGNC:23166]
AXIN1	ENSG00000103126	2178.416842	0.231666104	0.073637049	3.1460536	0.001654897	0.018071472	axin 1 [Source:HGNC Symbol;Acc:HGNC:903]
P4HB	ENSG00000185624	32426.55388	0.231963515	0.052441142	4.42331167	9.72E-06	0.000250334	prolyl 4-hydroxylase subunit beta [Source:HGNC Symbol;Acc:HGNC:8548]
ERAP1	ENSG00000164307	1873.660122	0.232276612	0.076232837	3.046936469	0.002311866	0.023340951	endoplasmic reticulum aminopeptidase 1 [Source:HGNC Symbol;Acc:HGNC:18173]
TONSL	ENSG00000160949	1845.349893	0.233740009	0.073841394	3.16543331	0.001548522	0.017143	tonsoku like, DNA repair protein [Source:HGNC Symbol;Acc:HGNC:7801]
MARF1	ENSG00000166783	1896.888049	0.234106226	0.072222403	3.241462727	0.00118918	0.013873765	meiosis regulator and mRNA stability factor 1 [Source:HGNC Symbol;Acc:HGNC:29562]
SF3B2	ENSG00000087365	15022.26373	0.234588809	0.060152331	3.899912225	9.62E-05	0.00178347	splicing factor 3b subunit 2 [Source:HGNC Symbol;Acc:HGNC:10769]
ACADVL	ENSG00000072778	5045.542435	0.235372096	0.071924366	3.27249456	0.001066029	0.012762415	acyl-CoA dehydrogenase very long chain [Source:HGNC Symbol;Acc:HGNC:92]
CHD7	ENSG00000171316	2044.528838	0.2354958	0.081294894	2.896809247	0.003769789	0.033920645	chromodomain helicase DNA binding protein 7 [Source:HGNC Symbol;Acc:HGNC:20626]
IDH3A	ENSG00000166411	1417.286323	0.235769741	0.083877233	2.810890778	0.004940455	0.041397923	isocitrate dehydrogenase (NAD(+)) 3 catalytic subunit alpha [Source:HGNC Symbol;Acc:HGNC:5384]
CYTH2	ENSG00000105443	1969.146575	0.236078177	0.07779323	3.034687935	0.002407847	0.024013911	cytohesin 2 [Source:HGNC Symbol;Acc:HGNC:9502]
GPC6	ENSG00000183098	1609.0041	0.236615018	0.084363307	2.804714845	0.005036111	0.041918528	glypican 6 [Source:HGNC Symbol;Acc:HGNC:4454]
VPS25	ENSG00000131475	1295.128652	0.237023826	0.083062938	2.853544928	0.004323441	0.037422305	vacuolar protein sorting 25 homolog [Source:HGNC Symbol;Acc:HGNC:28122]
HSPD1	ENSG00000144381	15011.14225	0.239275353	0.054247769	4.410786981	1.03E-05	0.000263275	heat shock protein family D (Hsp60) member 1 [Source:HGNC Symbol;Acc:HGNC:5261]
SUPT16H	ENSG00000092201	10208.9659	0.242133506	0.053416965	4.532895267	5.82E-06	0.000157573	SPT16 homolog, facilitates chromatin remodeling subunit [Source:HGNC Symbol;Acc:HGNC:11465]
FECH	ENSG00000066926	1114.472608	0.243072342	0.085339256	2.848306331	0.00439526	0.037947687	ferrochelatase [Source:HGNC Symbol;Acc:HGNC:3647]
TSR2	ENSG00000158526	1819.256656	0.243968402	0.089347454	2.730557974	0.006322721	0.04985656	TSR2 ribosome maturation factor [Source:HGNC Symbol;Acc:HGNC:25455]
TIMELESS	ENSG00000111602	2989.404882	0.244829647	0.066956259	3.65656103	0.000255622	0.004047836	timeless circadian regulator [Source:HGNC Symbol;Acc:HGNC:11813]
UBE2L6	ENSG00000156587	2481.22893	0.246327872	0.068709594	3.585057887	0.000337003	0.005088603	ubiquitin conjugating enzyme E2 L6 [Source:HGNC Symbol;Acc:HGNC:12490]
RAB34	ENSG00000109113	8088.564261	0.246547835	0.073877155	3.337267578	0.000846065	0.010634236	RAB34, member RAS oncogene family [Source:HGNC Symbol;Acc:HGNC:16519]
CSNK2A2	ENSG00000070770	2075.422409	0.24711993	0.072606126	3.40356859	0.000665117	0.008721276	casein kinase 2 alpha 2 [Source:HGNC Symbol;Acc:HGNC:2459]
PAGR1	ENSG00000280789	1461.624977	0.248314608	0.086924	2.856686398	0.004280886	0.037148181	PAXIP1 associated glutamate rich protein 1 [Source:HGNC Symbol;Acc:HGNC:28707]
ANXA4	ENSG00000196975	2038.899211	0.249161883	0.073539925	3.388117176	0.000703742	0.00913994	annexin A4 [Source:HGNC Symbol;Acc:HGNC:542]
GRIPAP1	ENSG00000068400	1007.83771	0.250202713	0.08826324	2.834732931	0.004586401	0.039176704	GRIP1 associated protein 1 [Source:HGNC Symbol;Acc:HGNC:18706]
ZNF622	ENSG00000173545	1260.814695	0.250987575	0.086920381	2.887557223	0.00388246	0.034728425	zinc finger protein 622 [Source:HGNC Symbol;Acc:HGNC:30958]
CENPF	ENSG00000117724	7191.021545	0.252079777	0.071839732	3.508918661	0.000449932	0.006424245	centromere protein F [Source:HGNC Symbol;Acc:HGNC:1857]
SART1	ENSG00000175467	5228.236376	0.252185951	0.064932234	3.88383296	0.000102823	0.001866394	spliceosome associated factor 1, recruiter of U4/U6.U5 tri-snRNP [Source:HGNC Symbol;Acc:HGNC:10538]
VPS51	ENSG00000149823	3877.323442	0.252230842	0.085744529	2.941655222	0.003264632	0.030302631	VPS51 subunit of GARP complex [Source:HGNC Symbol;Acc:HGNC:1172]
GNA11	ENSG00000088256	2341.768649	0.252332146	0.070520521	3.578137873	0.000346051	0.005202197	G protein subunit alpha 11 [Source:HGNC Symbol;Acc:HGNC:4379]
SF3A3	ENSG00000183431	5010.256207	0.2527478	0.061492784	4.110202581	3.95E-05	0.000825078	splicing factor 3a subunit 3 [Source:HGNC Symbol;Acc:HGNC:10767]
BCL2L13	ENSG00000099968	2375.916197	0.253130791	0.074849497	3.381863603	0.000719959	0.009306286	BCL2 like 13 [Source:HGNC Symbol;Acc:HGNC:17164]
OAZ2	ENSG00000180304	2408.471878	0.253540416	0.083829733	3.024468832	0.002490701	0.024600632	ornithine decarboxylase antizyme 2 [Source:HGNC Symbol;Acc:HGNC:8096]
MXD4	ENSG00000123933	1078.264313	0.253767734	0.088930645	2.853546546	0.004323419	0.037422305	MAX dimerization protein 4 [Source:HGNC Symbol;Acc:HGNC:13906]
DESI2	ENSG00000121644	2658.305516	0.255359796	0.067394104	3.789052472	0.000151223	0.002605425	desumoylating isopeptidase 2 [Source:HGNC Symbol;Acc:HGNC:24264]
SCOC	ENSG00000153130	1969.190734	0.255691587	0.092221649	2.7725766	0.005561443	0.045262073	short coiled-coil protein [Source:HGNC Symbol;Acc:HGNC:20335]
PSKH1	ENSG00000159792	1503.941321	0.256136238	0.082773492	3.0944235	0.001971958	0.020610432	protein serine kinase H1 [Source:HGNC Symbol;Acc:HGNC:9529]
RBM15B	ENSG00000259956	3297.134049	0.256849313	0.067689041	3.794547975	0.000147913	0.002552475	RNA binding motif protein 15B [Source:HGNC Symbol;Acc:HGNC:24303]
SEMA3A	ENSG00000075213	5319.38808	0.25697999	0.078298171	3.282068888	0.001030484	0.012458911	semaphorin 3A [Source:HGNC Symbol;Acc:HGNC:10723]
NELFB	ENSG00000188986	2106.432691	0.257326636	0.091970885	2.797914094	0.005143379	0.042649006	negative elongation factor complex member B [Source:HGNC Symbol;Acc:HGNC:24324]
MPP7	ENSG00000150054	2440.521673	0.257478594	0.076978659	3.344804867	0.000823405	0.010378094	MAGUK p55 scaffold protein 7 [Source:HGNC Symbol;Acc:HGNC:26542]
ARHGAP4	ENSG00000089820	2656.09982	0.257616274	0.07481133	3.443546239	0.000574138	0.00776379	Rho GTPase activating protein 4 [Source:HGNC Symbol;Acc:HGNC:674]
KRT15	ENSG00000171346	1806.9557	0.258398294	0.076860002	3.361934505	0.000773985	0.009882968	keratin 15 [Source:HGNC Symbol;Acc:HGNC:6421]
GMPR2	ENSG00000100938	2394.531503	0.259218819	0.081167926	3.19361144	0.001405051	0.015916137	guanosine monophosphate reductase 2 [Source:HGNC Symbol;Acc:HGNC:4377]
DDX24	ENSG00000089737	3009.595964	0.259600032	0.07352777	3.530639243	0.000414557	0.006013496	DEAD-box helicase 24 [Source:HGNC Symbol;Acc:HGNC:13266]
PARP10	ENSG00000178685	2019.411327	0.259833083	0.092398528	2.812091146	0.004922055	0.041294441	poly(ADP-ribose) polymerase family member 10 [Source:HGNC Symbol;Acc:HGNC:25895]
NDUFA5	ENSG00000128609	1561.727893	0.259895106	0.089667142	2.898443071	0.003750204	0.033788965	NADH:ubiquinone oxidoreductase subunit A5 [Source:HGNC Symbol;Acc:HGNC:7688]
NUDCD3	ENSG00000015676	1700.946669	0.260552406	0.079824558	3.264063233	0.001098267	0.013058657	NudC domain containing 3 [Source:HGNC Symbol;Acc:HGNC:22208]
CRYBG1	ENSG00000112297	8211.902387	0.262216077	0.056689919	4.625444567	3.74E-06	0.000107871	crystallin beta-gamma domain containing 1 [Source:HGNC Symbol;Acc:HGNC:356]
RAB27A	ENSG00000069974	4224.089763	0.263842354	0.062586559	4.215639242	2.49E-05	0.000560103	RAB27A, member RAS oncogene family [Source:HGNC Symbol;Acc:HGNC:9766]
CDK16	ENSG00000102225	3174.373883	0.265440966	0.085173185	3.116485157	0.001830209	0.019430701	cyclin dependent kinase 16 [Source:HGNC Symbol;Acc:HGNC:8749]
MRPS34	ENSG00000074071	1681.898706	0.266480932	0.081237019	3.280289402	0.001037007	0.012515596	mitochondrial ribosomal protein S34 [Source:HGNC Symbol;Acc:HGNC:16618]
CRELD2	ENSG00000184164	1426.720076	0.266782075	0.090308244	2.954127598	0.003135543	0.029395719	cysteine rich with EGF like domains 2 [Source:HGNC Symbol;Acc:HGNC:28150]
PPP1R37	ENSG00000104866	1038.651167	0.267437794	0.088313415	3.028280503	0.002459497	0.024398351	protein phosphatase 1 regulatory subunit 37 [Source:HGNC Symbol;Acc:HGNC:27607]
CARNMT1	ENSG00000156017	783.9404496	0.267805598	0.097485283	2.747138747	0.00601177	0.047988687	carnosine N-methyltransferase 1 [Source:HGNC Symbol;Acc:HGNC:23435]
THOC3	ENSG00000051596	1702.141954	0.269257061	0.081024128	3.323171351	0.000890002	0.011094549	THO complex subunit 3 [Source:HGNC Symbol;Acc:HGNC:19072]
FADD	ENSG00000168040	1861.007796	0.26984136	0.094202269	2.864488975	0.004176827	0.036547236	Fas associated via death domain [Source:HGNC Symbol;Acc:HGNC:3573]
CCT5	ENSG00000150753	17553.06554	0.270233976	0.053331421	5.067068707	4.04E-07	1.61E-05	chaperonin containing TCP1 subunit 5 [Source:HGNC Symbol;Acc:HGNC:1618]
BCL7B	ENSG00000106635	1542.044684	0.270562485	0.081189278	3.332490364	0.000860725	0.010778798	BAF chromatin remodeling complex subunit BCL7B [Source:HGNC Symbol;Acc:HGNC:1005]
GINS1	ENSG00000101003	1829.074479	0.270621941	0.07888217	3.430711167	0.000602001	0.008064099	GINS complex subunit 1 [Source:HGNC Symbol;Acc:HGNC:28980]
TMEM219	ENSG00000149932	1224.278952	0.270703508	0.08860198	3.055276047	0.002248535	0.023008054	transmembrane protein 219 [Source:HGNC Symbol;Acc:HGNC:25201]
SEC11A	ENSG00000140612	2537.168897	0.271151385	0.092250813	2.939284514	0.003289709	0.030423125	SEC11 homolog A, signal peptidase complex subunit [Source:HGNC Symbol;Acc:HGNC:17718]
ZER1	ENSG00000160445	1465.905341	0.271403236	0.079525026	3.41280284	0.000642984	0.00850685	zyg-11 related cell cycle regulator [Source:HGNC Symbol;Acc:HGNC:30960]
PLXNA1	ENSG00000114554	4582.057211	0.272872511	0.069667119	3.916804856	8.97E-05	0.001675539	plexin A1 [Source:HGNC Symbol;Acc:HGNC:9099]
F11R	ENSG00000158769	11079.4001	0.273964274	0.079562299	3.443393141	0.000574464	0.00776379	F11 receptor [Source:HGNC Symbol;Acc:HGNC:14685]
TEP1	ENSG00000129566	1635.137967	0.274241008	0.087122212	3.147773708	0.00164519	0.018002448	telomerase associated protein 1 [Source:HGNC Symbol;Acc:HGNC:11726]
TBC1D9B	ENSG00000197226	6646.010276	0.275075681	0.057192849	4.809616691	1.51E-06	5.00E-05	TBC1 domain family member 9B [Source:HGNC Symbol;Acc:HGNC:29097]
BTBD6	ENSG00000184887	821.5476786	0.275735721	0.092653891	2.975975619	0.002920581	0.027917317	BTB domain containing 6 [Source:HGNC Symbol;Acc:HGNC:19897]
STAP2	ENSG00000178078	1231.169356	0.275844668	0.083885929	3.288330601	0.001007834	0.012282979	signal transducing adaptor family member 2 [Source:HGNC Symbol;Acc:HGNC:30430]
INCENP	ENSG00000149503	3139.051059	0.277127871	0.067334413	4.115694494	3.86E-05	0.000809387	inner centromere protein [Source:HGNC Symbol;Acc:HGNC:6058]
LONP1	ENSG00000196365	2910.424641	0.277168134	0.08166544	3.393946503	0.000688931	0.008998962	lon peptidase 1, mitochondrial [Source:HGNC Symbol;Acc:HGNC:9479]
TMEM192	ENSG00000170088	1633.837263	0.278003998	0.076626691	3.628030828	0.000285591	0.004420619	transmembrane protein 192 [Source:HGNC Symbol;Acc:HGNC:26775]
ACO2	ENSG00000100412	2351.367784	0.278329628	0.073660075	3.778568355	0.000157733	0.002691312	aconitase 2 [Source:HGNC Symbol;Acc:HGNC:118]
ZNF84	ENSG00000198040	1371.734211	0.280435027	0.097592334	2.873535392	0.004059056	0.0358152	zinc finger protein 84 [Source:HGNC Symbol;Acc:HGNC:13159]
HOOK2	ENSG00000095066	1613.824631	0.280555452	0.079453588	3.531060837	0.000413897	0.006010306	hook microtubule tethering protein 2 [Source:HGNC Symbol;Acc:HGNC:19885]
PNRC1	ENSG00000146278	797.0830739	0.280894117	0.099965418	2.809912902	0.004955491	0.041464402	proline rich nuclear receptor coactivator 1 [Source:HGNC Symbol;Acc:HGNC:17278]
PHF1	ENSG00000112511	975.0919039	0.282034918	0.098303173	2.869031677	0.004117306	0.036212127	PHD finger protein 1 [Source:HGNC Symbol;Acc:HGNC:8919]
PSD3	ENSG00000156011	1724.137104	0.283627886	0.083963802	3.377978132	0.000730209	0.00942985	pleckstrin and Sec7 domain containing 3 [Source:HGNC Symbol;Acc:HGNC:19093]
HERC6	ENSG00000138642	2581.815876	0.283646188	0.070190824	4.041072201	5.32E-05	0.00106806	HECT and RLD domain containing E3 ubiquitin protein ligase family member 6 [Source:HGNC Symbol;Acc:HGNC:26072]
ZNF512B	ENSG00000196700	4640.812321	0.284295995	0.065672863	4.328972154	1.50E-05	0.000362565	zinc finger protein 512B [Source:HGNC Symbol;Acc:HGNC:29212]
UNC119B	ENSG00000175970	1884.733808	0.284475035	0.081286355	3.499665294	0.000465843	0.006616808	unc-119 lipid binding chaperone B [Source:HGNC Symbol;Acc:HGNC:16488]
AP3S1	ENSG00000177879	870.6832542	0.284948003	0.098011939	2.907278492	0.003645885	0.033045368	adaptor related protein complex 3 subunit sigma 1 [Source:HGNC Symbol;Acc:HGNC:2013]
GPT2	ENSG00000166123	1972.898532	0.285869793	0.087721847	3.258820954	0.001118762	0.013233196	glutamic--pyruvic transaminase 2 [Source:HGNC Symbol;Acc:HGNC:18062]
PRPSAP1	ENSG00000161542	1059.299478	0.288911409	0.095080425	3.038600312	0.0023768	0.023821812	phosphoribosyl pyrophosphate synthetase associated protein 1 [Source:HGNC Symbol;Acc:HGNC:9466]
SUDS3	ENSG00000111707	2802.377233	0.289111386	0.06933973	4.16949106	3.05E-05	0.000667801	SDS3 homolog, SIN3A corepressor complex component [Source:HGNC Symbol;Acc:HGNC:29545]
TSC22D1	ENSG00000102804	5764.641627	0.290231762	0.070671415	4.106777302	4.01E-05	0.000836125	TSC22 domain family member 1 [Source:HGNC Symbol;Acc:HGNC:16826]
NEURL4	ENSG00000215041	1207.992533	0.291049012	0.095619437	3.043826888	0.002335895	0.023531342	neuralized E3 ubiquitin protein ligase 4 [Source:HGNC Symbol;Acc:HGNC:34410]
YEATS4	ENSG00000127337	807.5051965	0.291760068	0.103565283	2.817160908	0.004845025	0.04087428	YEATS domain containing 4 [Source:HGNC Symbol;Acc:HGNC:24859]
CYP1B1	ENSG00000138061	1331.131365	0.292686358	0.086914571	3.367517742	0.000758481	0.009729645	cytochrome P450 family 1 subfamily B member 1 [Source:HGNC Symbol;Acc:HGNC:2597]
IFI6	ENSG00000126709	8554.694199	0.294367319	0.082444309	3.570498947	0.000356302	0.005321139	interferon alpha inducible protein 6 [Source:HGNC Symbol;Acc:HGNC:4054]
RAD23A	ENSG00000179262	3424.360363	0.294886978	0.102097896	2.888276747	0.003873589	0.034694547	RAD23 homolog A, nucleotide excision repair protein [Source:HGNC Symbol;Acc:HGNC:9812]
MRPL22	ENSG00000082515	731.7488353	0.294887847	0.100507167	2.933998191	0.003346262	0.030835747	mitochondrial ribosomal protein L22 [Source:HGNC Symbol;Acc:HGNC:14480]
SMYD5	ENSG00000135632	1948.300545	0.295458321	0.085556952	3.453352596	0.000553665	0.007581057	SMYD family member 5 [Source:HGNC Symbol;Acc:HGNC:16258]
THAP12	ENSG00000137492	4379.903574	0.296180711	0.069522963	4.260185386	2.04E-05	0.000479057	THAP domain containing 12 [Source:HGNC Symbol;Acc:HGNC:9440]
TYMP	ENSG00000025708	1137.802393	0.296226916	0.09708503	3.051211062	0.002279203	0.023166575	thymidine phosphorylase [Source:HGNC Symbol;Acc:HGNC:3148]
HSP90AA1	ENSG00000080824	15645.0625	0.296421842	0.054460912	5.442836511	5.24E-08	2.46E-06	heat shock protein 90 alpha family class A member 1 [Source:HGNC Symbol;Acc:HGNC:5253]
NPM3	ENSG00000107833	640.658878	0.297212606	0.104788455	2.83631061	0.004563804	0.039057003	nucleophosmin/nucleoplasmin 3 [Source:HGNC Symbol;Acc:HGNC:7931]
BRK1	ENSG00000254999	1481.190237	0.299674761	0.084497469	3.546553116	0.000390306	0.005741032	BRICK1 subunit of SCAR/WAVE actin nucleating complex [Source:HGNC Symbol;Acc:HGNC:23057]
TRAF3	ENSG00000131323	927.2237769	0.300996558	0.091177889	3.301201207	0.000962718	0.011870915	TNF receptor associated factor 3 [Source:HGNC Symbol;Acc:HGNC:12033]
IFFO2	ENSG00000169991	2516.555976	0.301385778	0.070208124	4.292747909	1.76E-05	0.000421872	intermediate filament family orphan 2 [Source:HGNC Symbol;Acc:HGNC:27006]
PRR11	ENSG00000068489	2953.861396	0.301769635	0.108232313	2.788165828	0.00530074	0.043657502	proline rich 11 [Source:HGNC Symbol;Acc:HGNC:25619]
DENND11	ENSG00000257093	4158.911381	0.303115959	0.064268434	4.716404912	2.40E-06	7.28E-05	DENN domain containing 11 [Source:HGNC Symbol;Acc:HGNC:29472]
FBXO45	ENSG00000174013	1375.925476	0.30504293	0.088576273	3.443844701	0.000573505	0.00776379	F-box protein 45 [Source:HGNC Symbol;Acc:HGNC:29148]
PRPF31	ENSG00000105618	1309.733477	0.30527191	0.080879044	3.774425293	0.000160377	0.002726209	pre-mRNA processing factor 31 [Source:HGNC Symbol;Acc:HGNC:15446]
PPP1R18	ENSG00000146112	1923.455877	0.30649662	0.083714483	3.6612138	0.000251023	0.003979636	protein phosphatase 1 regulatory subunit 18 [Source:HGNC Symbol;Acc:HGNC:29413]
TTC27	ENSG00000018699	1192.783016	0.307263423	0.089807389	3.421360162	0.000623088	0.008305806	tetratricopeptide repeat domain 27 [Source:HGNC Symbol;Acc:HGNC:25986]
IFI35	ENSG00000068079	1200.394551	0.309370234	0.100780801	3.069733839	0.002142496	0.02212184	interferon induced protein 35 [Source:HGNC Symbol;Acc:HGNC:5399]
RABEP2	ENSG00000177548	692.307804	0.309415484	0.110594421	2.797749477	0.005146001	0.042649006	rabaptin, RAB GTPase binding effector protein 2 [Source:HGNC Symbol;Acc:HGNC:24817]
SERPINB6	ENSG00000124570	2574.649652	0.310942201	0.074153082	4.193247171	2.75E-05	0.000610343	serpin family B member 6 [Source:HGNC Symbol;Acc:HGNC:8950]
DNAJA1	ENSG00000086061	9053.518338	0.310994604	0.061821148	5.030553699	4.89E-07	1.88E-05	DnaJ heat shock protein family (Hsp40) member A1 [Source:HGNC Symbol;Acc:HGNC:5229]
ZNF710	ENSG00000140548	1297.75983	0.311049882	0.087153228	3.569000122	0.000358346	0.005345821	zinc finger protein 710 [Source:HGNC Symbol;Acc:HGNC:25352]
TNC	ENSG00000041982	10177.95434	0.311051888	0.055220351	5.632921239	1.77E-08	9.48E-07	tenascin C [Source:HGNC Symbol;Acc:HGNC:5318]
CCDC9	ENSG00000105321	536.075193	0.311282102	0.113989637	2.730792982	0.006318215	0.04985656	coiled-coil domain containing 9 [Source:HGNC Symbol;Acc:HGNC:24560]
MAPRE1	ENSG00000101367	5414.72661	0.311354579	0.071738823	4.340112724	1.42E-05	0.000348368	microtubule associated protein RP/EB family member 1 [Source:HGNC Symbol;Acc:HGNC:6890]
FOXK1	ENSG00000164916	1927.5136	0.31163087	0.08002521	3.894158708	9.85E-05	0.001805467	forkhead box K1 [Source:HGNC Symbol;Acc:HGNC:23480]
DENR	ENSG00000139726	3440.927784	0.311797794	0.06532922	4.77271568	1.82E-06	5.82E-05	density regulated re-initiation and release factor [Source:HGNC Symbol;Acc:HGNC:2769]
GTF2H3	ENSG00000111358	1398.545131	0.312767829	0.102425717	3.053606447	0.002261085	0.023084375	general transcription factor IIH subunit 3 [Source:HGNC Symbol;Acc:HGNC:4657]
BLOC1S6	ENSG00000104164	1273.491979	0.31523148	0.082567215	3.817877085	0.000134605	0.002352571	biogenesis of lysosomal organelles complex 1 subunit 6 [Source:HGNC Symbol;Acc:HGNC:8549]
ACAT1	ENSG00000075239	1699.448069	0.316866329	0.079670694	3.977200591	6.97E-05	0.001352035	acetyl-CoA acetyltransferase 1 [Source:HGNC Symbol;Acc:HGNC:93]
TARS2	ENSG00000143374	1374.445853	0.318771726	0.095157807	3.349927187	0.000808328	0.010244826	threonyl-tRNA synthetase 2, mitochondrial [Source:HGNC Symbol;Acc:HGNC:30740]
EPN1	ENSG00000063245	3541.518	0.319175314	0.063171363	5.052531657	4.36E-07	1.71E-05	epsin 1 [Source:HGNC Symbol;Acc:HGNC:21604]
MAZ	ENSG00000103495	8373.777366	0.319783236	0.073952485	4.324171584	1.53E-05	0.000369893	MYC associated zinc finger protein [Source:HGNC Symbol;Acc:HGNC:6914]
TMEM216	ENSG00000187049	494.7772119	0.319919373	0.112413606	2.845913268	0.004428425	0.038141315	transmembrane protein 216 [Source:HGNC Symbol;Acc:HGNC:25018]
NASP	ENSG00000132780	7568.378323	0.320785638	0.057898435	5.540488941	3.02E-08	1.51E-06	nuclear autoantigenic sperm protein [Source:HGNC Symbol;Acc:HGNC:7644]
IER3IP1	ENSG00000134049	731.9749694	0.321645077	0.105682459	3.043504857	0.002338397	0.02353917	immediate early response 3 interacting protein 1 [Source:HGNC Symbol;Acc:HGNC:18550]
ACTR1B	ENSG00000115073	1435.962492	0.321936856	0.1179745	2.728868146	0.006355211	0.049884203	actin related protein 1B [Source:HGNC Symbol;Acc:HGNC:168]
APEH	ENSG00000164062	2615.580003	0.32194323	0.08312421	3.873038061	0.000107487	0.001943309	acylaminoacyl-peptide hydrolase [Source:HGNC Symbol;Acc:HGNC:586]
ENSA	ENSG00000143420	3962.295159	0.323193491	0.064570305	5.005296028	5.58E-07	2.11E-05	endosulfine alpha [Source:HGNC Symbol;Acc:HGNC:3360]
CEMIP2	ENSG00000135048	2494.839987	0.323234006	0.06823557	4.737030916	2.17E-06	6.70E-05	cell migration inducing hyaluronidase 2 [Source:HGNC Symbol;Acc:HGNC:11869]
ISG15	ENSG00000187608	3936.588703	0.323312697	0.096015883	3.36728347	0.000759126	0.009729645	ISG15 ubiquitin like modifier [Source:HGNC Symbol;Acc:HGNC:4053]
EXOC5	ENSG00000070367	4252.90254	0.32343737	0.068101924	4.749313217	2.04E-06	6.39E-05	exocyst complex component 5 [Source:HGNC Symbol;Acc:HGNC:10696]
VPS26C	ENSG00000157538	2091.150714	0.324272662	0.074347504	4.361580999	1.29E-05	0.000321051	VPS26 endosomal protein sorting factor C [Source:HGNC Symbol;Acc:HGNC:3044]
ANTXR2	ENSG00000163297	3087.460942	0.324505461	0.068650294	4.726934746	2.28E-06	6.96E-05	ANTXR cell adhesion molecule 2 [Source:HGNC Symbol;Acc:HGNC:21732]
NR1H2	ENSG00000131408	1575.513508	0.324916631	0.094386286	3.442413583	0.000576548	0.00777882	nuclear receptor subfamily 1 group H member 2 [Source:HGNC Symbol;Acc:HGNC:7965]
ICMT	ENSG00000116237	4970.500692	0.326212099	0.064887552	5.027344829	4.97E-07	1.90E-05	isoprenylcysteine carboxyl methyltransferase [Source:HGNC Symbol;Acc:HGNC:5350]
MAP3K4	ENSG00000085511	1283.30186	0.326399287	0.078600893	4.152615524	3.29E-05	0.000708801	mitogen-activated protein kinase kinase kinase 4 [Source:HGNC Symbol;Acc:HGNC:6856]
BIRC5	ENSG00000089685	2678.702539	0.327362864	0.077523262	4.222769493	2.41E-05	0.000549916	baculoviral IAP repeat containing 5 [Source:HGNC Symbol;Acc:HGNC:593]
PWWP3A	ENSG00000160953	1055.397669	0.328386093	0.093564979	3.509711587	0.000448593	0.006414147	PWWP domain containing 3A, DNA repair factor [Source:HGNC Symbol;Acc:HGNC:29641]
SLC12A2	ENSG00000064651	1096.120633	0.328422539	0.095029354	3.456011483	0.000548232	0.007536119	solute carrier family 12 member 2 [Source:HGNC Symbol;Acc:HGNC:10911]
ULK3	ENSG00000140474	1676.198611	0.330774492	0.081830046	4.042213186	5.29E-05	0.00106444	unc-51 like kinase 3 [Source:HGNC Symbol;Acc:HGNC:19703]
PM20D2	ENSG00000146281	2577.211512	0.33156159	0.088526626	3.745331833	0.000180155	0.003028476	peptidase M20 domain containing 2 [Source:HGNC Symbol;Acc:HGNC:21408]
TFRC	ENSG00000072274	15977.95274	0.33197607	0.063817746	5.201939795	1.97E-07	8.39E-06	transferrin receptor [Source:HGNC Symbol;Acc:HGNC:11763]
BST2	ENSG00000130303	3098.093768	0.3320502	0.071376884	4.652069124	3.29E-06	9.63E-05	bone marrow stromal cell antigen 2 [Source:HGNC Symbol;Acc:HGNC:1119]
SAMHD1	ENSG00000101347	3502.988433	0.332110613	0.066834768	4.969129422	6.73E-07	2.45E-05	SAM and HD domain containing deoxynucleoside triphosphate triphosphohydrolase 1 [Source:HGNC Symbol;Acc:HGNC:15925]
FAIM	ENSG00000158234	470.923324	0.33241976	0.116401265	2.855808824	0.004292735	0.037227342	Fas apoptotic inhibitory molecule [Source:HGNC Symbol;Acc:HGNC:18703]
KIF1C	ENSG00000129250	3759.742589	0.332943874	0.064085121	5.195338183	2.04E-07	8.64E-06	kinesin family member 1C [Source:HGNC Symbol;Acc:HGNC:6317]
REEP5	ENSG00000129625	3363.390335	0.337912101	0.07589938	4.452106211	8.50E-06	0.000220663	receptor accessory protein 5 [Source:HGNC Symbol;Acc:HGNC:30077]
KLHDC10	ENSG00000128607	2579.629587	0.338490155	0.07463648	4.535183811	5.76E-06	0.000156529	kelch domain containing 10 [Source:HGNC Symbol;Acc:HGNC:22194]
COMMD9	ENSG00000110442	622.799834	0.338927363	0.108254378	3.130842093	0.001743059	0.018719708	COMM domain containing 9 [Source:HGNC Symbol;Acc:HGNC:25014]
ASPM	ENSG00000066279	4580.504469	0.339169254	0.075912783	4.467880631	7.90E-06	0.000206576	assembly factor for spindle microtubules [Source:HGNC Symbol;Acc:HGNC:19048]
HDAC1	ENSG00000116478	5194.153624	0.339508014	0.06024005	5.635918518	1.74E-08	9.36E-07	histone deacetylase 1 [Source:HGNC Symbol;Acc:HGNC:4852]
PFKL	ENSG00000141959	7034.74341	0.340329882	0.068189164	4.990967211	6.01E-07	2.22E-05	phosphofructokinase, liver type [Source:HGNC Symbol;Acc:HGNC:8876]
PGAP6	ENSG00000129925	4093.264114	0.340778261	0.070078231	4.862826246	1.16E-06	3.92E-05	post-GPI attachment to proteins 6 [Source:HGNC Symbol;Acc:HGNC:17205]
ARHGEF35	ENSG00000213214	605.6673828	0.341121097	0.11600659	2.940532068	0.003276491	0.030359111	Rho guanine nucleotide exchange factor 35 [Source:HGNC Symbol;Acc:HGNC:33846]
TDG	ENSG00000139372	1568.510414	0.342113919	0.077365179	4.422065887	9.78E-06	0.000251308	thymine DNA glycosylase [Source:HGNC Symbol;Acc:HGNC:11700]
PLEKHJ1	ENSG00000104886	1016.821599	0.343066208	0.116083321	2.955344526	0.003123201	0.02934046	pleckstrin homology domain containing J1 [Source:HGNC Symbol;Acc:HGNC:18211]
BECN1	ENSG00000126581	2153.900338	0.344602488	0.072656107	4.742925332	2.11E-06	6.54E-05	beclin 1 [Source:HGNC Symbol;Acc:HGNC:1034]
PPP1R9B	ENSG00000108819	2313.888056	0.344614104	0.072106127	4.779262411	1.76E-06	5.68E-05	protein phosphatase 1 regulatory subunit 9B [Source:HGNC Symbol;Acc:HGNC:9298]
MSL1	ENSG00000188895	2873.179124	0.345682729	0.069807575	4.951937201	7.35E-07	2.65E-05	MSL complex subunit 1 [Source:HGNC Symbol;Acc:HGNC:27905]
LAP3	ENSG00000002549	3420.706629	0.345734169	0.075553566	4.576013875	4.74E-06	0.000132561	leucine aminopeptidase 3 [Source:HGNC Symbol;Acc:HGNC:18449]
MEMO1	ENSG00000162959	885.5514367	0.347625267	0.096597228	3.598708501	0.000319801	0.004866543	mediator of cell motility 1 [Source:HGNC Symbol;Acc:HGNC:14014]
IFT56	ENSG00000105948	625.7069162	0.347696564	0.111585258	3.11597221	0.001833395	0.019445104	intraflagellar transport 56 [Source:HGNC Symbol;Acc:HGNC:21882]
HSDL2	ENSG00000119471	1082.683053	0.350231363	0.086737035	4.037852623	5.39E-05	0.001078065	hydroxysteroid dehydrogenase like 2 [Source:HGNC Symbol;Acc:HGNC:18572]
GALNT10	ENSG00000164574	5125.750857	0.350652824	0.060555116	5.790639101	7.01E-09	4.06E-07	polypeptide N-acetylgalactosaminyltransferase 10 [Source:HGNC Symbol;Acc:HGNC:19873]
ARMC9	ENSG00000135931	579.739545	0.351715475	0.103836477	3.387205402	0.000706085	0.009161655	armadillo repeat containing 9 [Source:HGNC Symbol;Acc:HGNC:20730]
WIPI2	ENSG00000157954	1783.951067	0.352696218	0.077319761	4.561527497	5.08E-06	0.000141466	WD repeat domain, phosphoinositide interacting 2 [Source:HGNC Symbol;Acc:HGNC:32225]
GNPDA1	ENSG00000113552	2341.641374	0.354551473	0.085268149	4.158076316	3.21E-05	0.000693692	glucosamine-6-phosphate deaminase 1 [Source:HGNC Symbol;Acc:HGNC:4417]
POLR2C	ENSG00000102978	1865.650272	0.355097056	0.074757018	4.750016325	2.03E-06	6.39E-05	RNA polymerase II subunit C [Source:HGNC Symbol;Acc:HGNC:9189]
LCOR	ENSG00000196233	2215.6305	0.359167007	0.076836334	4.674442281	2.95E-06	8.77E-05	ligand dependent nuclear receptor corepressor [Source:HGNC Symbol;Acc:HGNC:29503]
CENPA	ENSG00000115163	788.309361	0.359225122	0.10972529	3.273858957	0.001060895	0.012725153	centromere protein A [Source:HGNC Symbol;Acc:HGNC:1851]
SIPA1L1	ENSG00000197555	3776.285889	0.359282605	0.067305317	5.338101378	9.39E-08	4.18E-06	signal induced proliferation associated 1 like 1 [Source:HGNC Symbol;Acc:HGNC:20284]
ARHGEF19	ENSG00000142632	1136.338433	0.361118753	0.104287617	3.462719393	0.000534746	0.007402921	Rho guanine nucleotide exchange factor 19 [Source:HGNC Symbol;Acc:HGNC:26604]
PTGR3	ENSG00000180011	1423.198844	0.361557249	0.088688527	4.076708253	4.57E-05	0.000934784	prostaglandin reductase 3 [Source:HGNC Symbol;Acc:HGNC:28697]
PDE8A	ENSG00000073417	1784.918872	0.364951748	0.076814662	4.751068843	2.02E-06	6.38E-05	phosphodiesterase 8A [Source:HGNC Symbol;Acc:HGNC:8793]
NSMCE3	ENSG00000185115	515.4551338	0.365963775	0.119419849	3.064513807	0.002180241	0.022431366	NSE3 homolog, SMC5-SMC6 complex component [Source:HGNC Symbol;Acc:HGNC:7677]
ATF1	ENSG00000123268	1230.291228	0.366740654	0.086888943	4.220797753	2.43E-05	0.00055251	activating transcription factor 1 [Source:HGNC Symbol;Acc:HGNC:783]
UBE3A	ENSG00000114062	2747.410804	0.367812697	0.07087495	5.189600825	2.11E-07	8.82E-06	ubiquitin protein ligase E3A [Source:HGNC Symbol;Acc:HGNC:12496]
CFAP36	ENSG00000163001	766.0181444	0.367853715	0.104813114	3.509615361	0.000448755	0.006414147	cilia and flagella associated protein 36 [Source:HGNC Symbol;Acc:HGNC:30540]
COMMD4	ENSG00000140365	653.9180737	0.370489359	0.121521245	3.048762027	0.002297864	0.023268433	COMM domain containing 4 [Source:HGNC Symbol;Acc:HGNC:26027]
MPST	ENSG00000128309	940.4429354	0.37364758	0.090800153	4.115054516	3.87E-05	0.000810391	mercaptopyruvate sulfurtransferase [Source:HGNC Symbol;Acc:HGNC:7223]
DGKD	ENSG00000077044	3457.967127	0.375760223	0.063309288	5.935309564	2.93E-09	1.80E-07	diacylglycerol kinase delta [Source:HGNC Symbol;Acc:HGNC:2851]
CCNJL	ENSG00000135083	1528.609539	0.377878018	0.090520312	4.174510774	2.99E-05	0.000655347	cyclin J like [Source:HGNC Symbol;Acc:HGNC:25876]
RXRB	ENSG00000204231	1565.59549	0.378035414	0.102037531	3.704866336	0.000211502	0.003432825	retinoid X receptor beta [Source:HGNC Symbol;Acc:HGNC:10478]
LCMT1	ENSG00000205629	515.0741957	0.37991666	0.115271478	3.295842698	0.000981269	0.012023633	leucine carboxyl methyltransferase 1 [Source:HGNC Symbol;Acc:HGNC:17557]
RPUSD4	ENSG00000165526	789.5464329	0.380408248	0.103038108	3.691918005	0.000222569	0.00357841	RNA pseudouridine synthase D4 [Source:HGNC Symbol;Acc:HGNC:25898]
TCOF1	ENSG00000070814	4270.93027	0.383371134	0.06343285	6.043731817	1.51E-09	9.70E-08	treacle ribosome biogenesis factor 1 [Source:HGNC Symbol;Acc:HGNC:11654]
HFE	ENSG00000010704	721.6345616	0.383806008	0.104153279	3.685011268	0.000228693	0.003663912	homeostatic iron regulator [Source:HGNC Symbol;Acc:HGNC:4886]
GPAA1	ENSG00000197858	2358.037945	0.384837633	0.090869632	4.235052177	2.28E-05	0.000525085	glycosylphosphatidylinositol anchor attachment 1 [Source:HGNC Symbol;Acc:HGNC:4446]
RPIA	ENSG00000153574	904.099607	0.387178548	0.110124199	3.515835304	0.000438373	0.006298725	ribose 5-phosphate isomerase A [Source:HGNC Symbol;Acc:HGNC:10297]
TRMT10A	ENSG00000145331	461.2243997	0.388156101	0.119429263	3.250092075	0.001153676	0.013552224	tRNA methyltransferase 10A [Source:HGNC Symbol;Acc:HGNC:28403]
WBP11	ENSG00000084463	5443.44522	0.3886113	0.09418958	4.125841711	3.69E-05	0.000781714	WW domain binding protein 11 [Source:HGNC Symbol;Acc:HGNC:16461]
MARCKS	ENSG00000277443	3956.744281	0.392101429	0.070462486	5.56468345	2.63E-08	1.34E-06	myristoylated alanine rich protein kinase C substrate [Source:HGNC Symbol;Acc:HGNC:6759]
SH2B1	ENSG00000178188	1457.236185	0.392139983	0.084373995	4.647640331	3.36E-06	9.81E-05	SH2B adaptor protein 1 [Source:HGNC Symbol;Acc:HGNC:30417]
DCP2	ENSG00000172795	1252.289394	0.393837218	0.094315061	4.175761694	2.97E-05	0.000652805	decapping mRNA 2 [Source:HGNC Symbol;Acc:HGNC:24452]
FKRP	ENSG00000181027	609.2818568	0.398493133	0.106436013	3.743968994	0.000181136	0.003041214	fukutin related protein [Source:HGNC Symbol;Acc:HGNC:17997]
ZNF761	ENSG00000160336	537.6878927	0.399714214	0.111166073	3.595649318	0.000323583	0.004918613	zinc finger protein 761 [Source:HGNC Symbol;Acc:HGNC:23179]
TMPRSS11E	ENSG00000087128	598.258124	0.40143164	0.11133063	3.605760962	0.00031124	0.004752147	transmembrane serine protease 11E [Source:HGNC Symbol;Acc:HGNC:24465]
ZNF33B	ENSG00000196693	586.3323361	0.402399538	0.108866908	3.69625212	0.000218806	0.003522049	zinc finger protein 33B [Source:HGNC Symbol;Acc:HGNC:13097]
APMAP	ENSG00000101474	2885.686384	0.404201451	0.091930719	4.396805088	1.10E-05	0.000277691	adipocyte plasma membrane associated protein [Source:HGNC Symbol;Acc:HGNC:13238]
HDGFL2	ENSG00000167674	1618.850674	0.405866614	0.07534291	5.386925127	7.17E-08	3.25E-06	HDGF like 2 [Source:HGNC Symbol;Acc:HGNC:14680]
POP5	ENSG00000167272	380.2478527	0.407987322	0.14715917	2.772422018	0.005564085	0.045262073	POP5 homolog, ribonuclease P/MRP subunit [Source:HGNC Symbol;Acc:HGNC:17689]
RIN2	ENSG00000132669	860.0417319	0.408937063	0.098851944	4.136864142	3.52E-05	0.00075093	Ras and Rab interactor 2 [Source:HGNC Symbol;Acc:HGNC:18750]
NDUFS2	ENSG00000158864	2305.386166	0.409591434	0.073351855	5.583927383	2.35E-08	1.21E-06	NADH:ubiquinone oxidoreductase core subunit S2 [Source:HGNC Symbol;Acc:HGNC:7708]
ZNF254	ENSG00000213096	815.9697444	0.410483597	0.101850069	4.030273144	5.57E-05	0.001108557	zinc finger protein 254 [Source:HGNC Symbol;Acc:HGNC:13047]
DPY19L1	ENSG00000173852	4311.034939	0.416916047	0.074492447	5.596755956	2.18E-08	1.13E-06	dpy-19 like C-mannosyltransferase 1 [Source:HGNC Symbol;Acc:HGNC:22205]
EPDR1	ENSG00000086289	888.6304309	0.420620719	0.106891819	3.935013213	8.32E-05	0.001579378	ependymin related 1 [Source:HGNC Symbol;Acc:HGNC:17572]
CSK	ENSG00000103653	2645.870391	0.421382265	0.071288264	5.910962663	3.40E-09	2.02E-07	C-terminal Src kinase [Source:HGNC Symbol;Acc:HGNC:2444]
NSMCE4A	ENSG00000107672	808.1490357	0.422007647	0.109520248	3.853238609	0.000116566	0.002077182	NSE4 homolog A, SMC5-SMC6 complex component [Source:HGNC Symbol;Acc:HGNC:25935]
ZNF629	ENSG00000102870	1263.652059	0.424475448	0.088927937	4.773251937	1.81E-06	5.82E-05	zinc finger protein 629 [Source:HGNC Symbol;Acc:HGNC:29008]
PTMS	ENSG00000159335	3920.960528	0.424793845	0.086216785	4.92704343	8.35E-07	2.95E-05	parathymosin [Source:HGNC Symbol;Acc:HGNC:9629]
ZNF589	ENSG00000164048	316.3439739	0.425135118	0.138380699	3.072213972	0.002124774	0.021988748	zinc finger protein 589 [Source:HGNC Symbol;Acc:HGNC:16747]
CFAP410	ENSG00000160226	532.7014995	0.425948615	0.116140314	3.667534556	0.0002449	0.00390069	cilia and flagella associated protein 410 [Source:HGNC Symbol;Acc:HGNC:1260]
RAP2C	ENSG00000123728	1597.748218	0.426066972	0.094496452	4.508814486	6.52E-06	0.000174824	RAP2C, member of RAS oncogene family [Source:HGNC Symbol;Acc:HGNC:21165]
DHX37	ENSG00000150990	1740.126673	0.426118955	0.085452318	4.986628392	6.14E-07	2.27E-05	DEAH-box helicase 37 [Source:HGNC Symbol;Acc:HGNC:17210]
TCF3	ENSG00000071564	2774.646947	0.427527954	0.073229098	5.838225052	5.28E-09	3.09E-07	transcription factor 3 [Source:HGNC Symbol;Acc:HGNC:11633]
ISCA1	ENSG00000135070	607.6311887	0.42890548	0.10499122	4.085155698	4.40E-05	0.00090549	iron-sulfur cluster assembly 1 [Source:HGNC Symbol;Acc:HGNC:28660]
H2BC5	ENSG00000158373	271.1584169	0.429953688	0.142123615	3.025209333	0.002484611	0.024576043	H2B clustered histone 5 [Source:HGNC Symbol;Acc:HGNC:4747]
XPC	ENSG00000154767	1081.653207	0.430838142	0.088158365	4.887093176	1.02E-06	3.51E-05	XPC complex subunit, DNA damage recognition and repair factor [Source:HGNC Symbol;Acc:HGNC:12816]
MX1	ENSG00000157601	612.701485	0.431949014	0.111120584	3.887209715	0.000101403	0.001848001	MX dynamin like GTPase 1 [Source:HGNC Symbol;Acc:HGNC:7532]
SOX2	ENSG00000181449	876.1228332	0.432742698	0.120686741	3.585668924	0.000336215	0.005082324	SRY-box transcription factor 2 [Source:HGNC Symbol;Acc:HGNC:11195]
NT5DC3	ENSG00000111696	482.1173332	0.436813743	0.117860427	3.706195159	0.000210396	0.003418938	5'-nucleotidase domain containing 3 [Source:HGNC Symbol;Acc:HGNC:30826]
TM4SF1	ENSG00000169908	8978.118067	0.439453125	0.062930272	6.983175308	2.89E-12	2.94E-10	transmembrane 4 L six family member 1 [Source:HGNC Symbol;Acc:HGNC:11853]
PAFAH1B2	ENSG00000168092	3607.979097	0.439466964	0.067871778	6.474958806	9.48E-11	7.53E-09	platelet activating factor acetylhydrolase 1b catalytic subunit 2 [Source:HGNC Symbol;Acc:HGNC:8575]
EIF3F	ENSG00000175390	2982.068876	0.445723233	0.069157712	6.445025756	1.16E-10	8.86E-09	eukaryotic translation initiation factor 3 subunit F [Source:HGNC Symbol;Acc:HGNC:3275]
ZNF544	ENSG00000198131	1116.466631	0.446081025	0.089869237	4.963667662	6.92E-07	2.50E-05	zinc finger protein 544 [Source:HGNC Symbol;Acc:HGNC:16759]
UNC45A	ENSG00000140553	1716.471356	0.447561757	0.091780882	4.876415963	1.08E-06	3.70E-05	unc-45 myosin chaperone A [Source:HGNC Symbol;Acc:HGNC:30594]
MTSS2	ENSG00000132613	2610.679452	0.447657651	0.079695945	5.617069359	1.94E-08	1.03E-06	MTSS I-BAR domain containing 2 [Source:HGNC Symbol;Acc:HGNC:25094]
ZFYVE21	ENSG00000100711	562.6735397	0.450254781	0.129615678	3.473767895	0.000513205	0.007172805	zinc finger FYVE-type containing 21 [Source:HGNC Symbol;Acc:HGNC:20760]
PTPRJ	ENSG00000149177	3964.150208	0.450432601	0.069185478	6.510507892	7.49E-11	6.27E-09	protein tyrosine phosphatase receptor type J [Source:HGNC Symbol;Acc:HGNC:9673]
PEX6	ENSG00000124587	858.869601	0.45279054	0.101247799	4.472102539	7.75E-06	0.000203709	peroxisomal biogenesis factor 6 [Source:HGNC Symbol;Acc:HGNC:8859]
SKA2	ENSG00000182628	1804.255624	0.459484992	0.091997808	4.994521102	5.90E-07	2.19E-05	spindle and kinetochore associated complex subunit 2 [Source:HGNC Symbol;Acc:HGNC:28006]
LPCAT1	ENSG00000153395	12909.70158	0.463710333	0.05427916	8.543063949	1.31E-17	2.79E-15	lysophosphatidylcholine acyltransferase 1 [Source:HGNC Symbol;Acc:HGNC:25718]
NLRP2	ENSG00000022556	1990.417281	0.465342119	0.077822679	5.979518097	2.24E-09	1.41E-07	NLR family pyrin domain containing 2 [Source:HGNC Symbol;Acc:HGNC:22948]
ZNF559	ENSG00000188321	342.7158674	0.468233635	0.13678192	3.423212919	0.000618856	0.00825746	zinc finger protein 559 [Source:HGNC Symbol;Acc:HGNC:28197]
C9orf78	ENSG00000136819	1043.860032	0.468934486	0.090245951	5.196183106	2.03E-07	8.62E-06	chromosome 9 open reading frame 78 [Source:HGNC Symbol;Acc:HGNC:24932]
PLA2G12A	ENSG00000123739	1375.386012	0.469710776	0.084945572	5.529549826	3.21E-08	1.60E-06	phospholipase A2 group XIIA [Source:HGNC Symbol;Acc:HGNC:18554]
STX2	ENSG00000111450	897.307298	0.473422835	0.090564031	5.227492947	1.72E-07	7.40E-06	syntaxin 2 [Source:HGNC Symbol;Acc:HGNC:3403]
PHETA1	ENSG00000198324	336.1188589	0.474057477	0.147541362	3.213047986	0.001313343	0.015039545	PH domain containing endocytic trafficking adaptor 1 [Source:HGNC Symbol;Acc:HGNC:26509]
PPOX	ENSG00000143224	289.1402129	0.475925135	0.166015924	2.866743888	0.004147185	0.036383288	protoporphyrinogen oxidase [Source:HGNC Symbol;Acc:HGNC:9280]
TCTN2	ENSG00000168778	839.4578002	0.477804078	0.09353385	5.108354669	3.25E-07	1.32E-05	tectonic family member 2 [Source:HGNC Symbol;Acc:HGNC:25774]
PERP	ENSG00000112378	5160.704671	0.478319531	0.057968565	8.251360505	1.57E-16	3.01E-14	p53 apoptosis effector related to PMP22 [Source:HGNC Symbol;Acc:HGNC:17637]
DDHD1	ENSG00000100523	947.0126113	0.478885156	0.100868423	4.74762211	2.06E-06	6.43E-05	DDHD domain containing 1 [Source:HGNC Symbol;Acc:HGNC:19714]
RABL6	ENSG00000196642	2625.380116	0.479040487	0.069988844	6.844526356	7.67E-12	7.48E-10	RAB, member RAS oncogene family like 6 [Source:HGNC Symbol;Acc:HGNC:24703]
IFI44	ENSG00000137965	2517.483411	0.479164416	0.073835523	6.489619057	8.61E-11	6.91E-09	interferon induced protein 44 [Source:HGNC Symbol;Acc:HGNC:16938]
AFG3L2	ENSG00000141385	1520.546318	0.480320587	0.093380326	5.143702168	2.69E-07	1.10E-05	AFG3 like matrix AAA peptidase subunit 2 [Source:HGNC Symbol;Acc:HGNC:315]
C6orf47	ENSG00000204439	842.3846737	0.481004575	0.115864983	4.151423175	3.30E-05	0.000711381	chromosome 6 open reading frame 47 [Source:HGNC Symbol;Acc:HGNC:19076]
NHLRC3	ENSG00000188811	566.2364425	0.487421257	0.116436332	4.186161228	2.84E-05	0.000626645	NHL repeat containing 3 [Source:HGNC Symbol;Acc:HGNC:33751]
TOMM22	ENSG00000100216	1101.655032	0.488575225	0.087134703	5.607125587	2.06E-08	1.08E-06	translocase of outer mitochondrial membrane 22 [Source:HGNC Symbol;Acc:HGNC:18002]
ALDH16A1	ENSG00000161618	334.4603361	0.491496664	0.131923674	3.725613825	0.000194841	0.003227637	aldehyde dehydrogenase 16 family member A1 [Source:HGNC Symbol;Acc:HGNC:28114]
BSCL2	ENSG00000168000	515.7875402	0.492052836	0.117807749	4.176744237	2.96E-05	0.000651042	BSCL2 lipid droplet biogenesis associated, seipin [Source:HGNC Symbol;Acc:HGNC:15832]
ME1	ENSG00000065833	1244.930402	0.49518071	0.090563059	5.467800185	4.56E-08	2.18E-06	malic enzyme 1 [Source:HGNC Symbol;Acc:HGNC:6983]
CASP7	ENSG00000165806	588.3349531	0.49629877	0.108330567	4.581336409	4.62E-06	0.000129763	caspase 7 [Source:HGNC Symbol;Acc:HGNC:1508]
R3HCC1	ENSG00000104679	418.8882353	0.496798288	0.121973397	4.073005277	4.64E-05	0.000945543	R3H domain and coiled-coil containing 1 [Source:HGNC Symbol;Acc:HGNC:27329]
GOLGA2	ENSG00000167110	2441.640952	0.49695152	0.069273202	7.17379172	7.29E-13	8.23E-11	golgin A2 [Source:HGNC Symbol;Acc:HGNC:4425]
ZSCAN29	ENSG00000140265	752.5897785	0.500616786	0.112846819	4.43625077	9.15E-06	0.00023665	zinc finger and SCAN domain containing 29 [Source:HGNC Symbol;Acc:HGNC:26673]
NME3	ENSG00000103024	294.2835971	0.500857858	0.18277261	2.740333232	0.006137692	0.048794116	NME/NM23 nucleoside diphosphate kinase 3 [Source:HGNC Symbol;Acc:HGNC:7851]
DPH3	ENSG00000154813	338.9842846	0.501012587	0.13527468	3.703668621	0.000212504	0.003444985	diphthamide biosynthesis 3 [Source:HGNC Symbol;Acc:HGNC:27717]
KDM2A	ENSG00000173120	7176.794432	0.504157335	0.057180148	8.816999514	1.18E-18	2.92E-16	lysine demethylase 2A [Source:HGNC Symbol;Acc:HGNC:13606]
C2CD2	ENSG00000157617	1076.08062	0.506025565	0.083788989	6.039284776	1.55E-09	9.92E-08	C2 calcium dependent domain containing 2 [Source:HGNC Symbol;Acc:HGNC:1266]
MPZL3	ENSG00000160588	1916.648407	0.506432817	0.094384951	5.365609812	8.07E-08	3.64E-06	myelin protein zero like 3 [Source:HGNC Symbol;Acc:HGNC:27279]
PITHD1	ENSG00000057757	1269.459269	0.509221001	0.081448124	6.252090027	4.05E-10	2.86E-08	PITH domain containing 1 [Source:HGNC Symbol;Acc:HGNC:25022]
TLE5	ENSG00000104964	6347.70815	0.51040883	0.064307176	7.937043142	2.07E-15	3.21E-13	TLE family member 5, transcriptional modulator [Source:HGNC Symbol;Acc:HGNC:307]
WBP4	ENSG00000120688	420.9981846	0.512787203	0.125451814	4.087523233	4.36E-05	0.000899009	WW domain binding protein 4 [Source:HGNC Symbol;Acc:HGNC:12739]
IFI44L	ENSG00000137959	4952.196685	0.512906528	0.069358926	7.39496069	1.41E-13	1.84E-11	interferon induced protein 44 like [Source:HGNC Symbol;Acc:HGNC:17817]
OPN3	ENSG00000054277	524.7404135	0.516685684	0.128919348	4.007821117	6.13E-05	0.001210554	opsin 3 [Source:HGNC Symbol;Acc:HGNC:14007]
SLC33A1	ENSG00000169359	1217.52445	0.517434582	0.084677316	6.110663489	9.92E-10	6.63E-08	solute carrier family 33 member 1 [Source:HGNC Symbol;Acc:HGNC:95]
HMGB3	ENSG00000029993	12363.28613	0.518561189	0.056846289	9.122164316	7.36E-20	2.23E-17	high mobility group box 3 [Source:HGNC Symbol;Acc:HGNC:5004]
WDR54	ENSG00000005448	591.0458598	0.525291426	0.109449455	4.799397366	1.59E-06	5.20E-05	WD repeat domain 54 [Source:HGNC Symbol;Acc:HGNC:25770]
RCC1L	ENSG00000274523	1101.675268	0.525606204	0.105105525	5.000747638	5.71E-07	2.14E-05	RCC1 like [Source:HGNC Symbol;Acc:HGNC:14948]
PCNX3	ENSG00000197136	4930.670404	0.529860795	0.06046289	8.763404982	1.89E-18	4.62E-16	pecanex 3 [Source:HGNC Symbol;Acc:HGNC:18760]
CTIF	ENSG00000134030	348.7194914	0.531172893	0.136265275	3.898079643	9.70E-05	0.001793339	cap binding complex dependent translation initiation factor [Source:HGNC Symbol;Acc:HGNC:23925]
PBDC1	ENSG00000102390	829.3492395	0.533221924	0.114902685	4.640639356	3.47E-06	0.000100874	polysaccharide biosynthesis domain containing 1 [Source:HGNC Symbol;Acc:HGNC:28790]
FOXP4	ENSG00000137166	1820.989584	0.535902941	0.073634364	7.277891859	3.39E-13	4.06E-11	forkhead box P4 [Source:HGNC Symbol;Acc:HGNC:20842]
ZNF440	ENSG00000171295	433.8078147	0.536611027	0.127202204	4.218567052	2.46E-05	0.000555627	zinc finger protein 440 [Source:HGNC Symbol;Acc:HGNC:20874]
ZNF585B	ENSG00000245680	464.6993595	0.544534108	0.118292916	4.603268949	4.16E-06	0.000117784	zinc finger protein 585B [Source:HGNC Symbol;Acc:HGNC:30948]
ECI1	ENSG00000167969	866.0000392	0.545901427	0.112435946	4.855221524	1.20E-06	4.03E-05	enoyl-CoA delta isomerase 1 [Source:HGNC Symbol;Acc:HGNC:2703]
FAM32A	ENSG00000105058	1429.434533	0.547323763	0.086042595	6.361079233	2.00E-10	1.49E-08	family with sequence similarity 32 member A [Source:HGNC Symbol;Acc:HGNC:24563]
USP42	ENSG00000106346	534.3771287	0.548656169	0.114370242	4.797193375	1.61E-06	5.22E-05	ubiquitin specific peptidase 42 [Source:HGNC Symbol;Acc:HGNC:20068]
PRKCSH	ENSG00000130175	6951.980952	0.548815419	0.058718284	9.346584745	9.05E-21	3.01E-18	protein kinase C substrate 80K-H [Source:HGNC Symbol;Acc:HGNC:9411]
ZNF232	ENSG00000167840	382.1346338	0.551361156	0.131819358	4.18270248	2.88E-05	0.000635231	zinc finger protein 232 [Source:HGNC Symbol;Acc:HGNC:13026]
ZNF525	ENSG00000203326	768.652008	0.554783747	0.096640275	5.74070953	9.43E-09	5.32E-07	zinc finger protein 525 [Source:HGNC Symbol;Acc:HGNC:29423]
OAS2	ENSG00000111335	3251.661244	0.559515861	0.085300326	6.559363712	5.40E-11	4.61E-09	2'-5'-oligoadenylate synthetase 2 [Source:HGNC Symbol;Acc:HGNC:8087]
ZDHHC18	ENSG00000204160	1328.74352	0.559627935	0.091271494	6.13146462	8.71E-10	5.85E-08	zinc finger DHHC-type palmitoyltransferase 18 [Source:HGNC Symbol;Acc:HGNC:20712]
GK	ENSG00000198814	191.737723	0.560209658	0.172506803	3.247464143	0.001164383	0.013654495	glycerol kinase [Source:HGNC Symbol;Acc:HGNC:4289]
VGLL4	ENSG00000144560	1964.411366	0.560688545	0.071448128	7.847491022	4.24E-15	6.44E-13	vestigial like family member 4 [Source:HGNC Symbol;Acc:HGNC:28966]
KHNYN	ENSG00000100441	5046.983253	0.561843184	0.079707711	7.048793373	1.80E-12	1.92E-10	KH and NYN domain containing [Source:HGNC Symbol;Acc:HGNC:20166]
EXOC2	ENSG00000112685	1154.191498	0.563047643	0.084065673	6.697711752	2.12E-11	1.95E-09	exocyst complex component 2 [Source:HGNC Symbol;Acc:HGNC:24968]
EMC6	ENSG00000127774	662.3222494	0.563745619	0.133525769	4.221998663	2.42E-05	0.000550881	ER membrane protein complex subunit 6 [Source:HGNC Symbol;Acc:HGNC:28430]
ZNF426	ENSG00000130818	471.6003146	0.564801938	0.116244914	4.85872388	1.18E-06	3.98E-05	zinc finger protein 426 [Source:HGNC Symbol;Acc:HGNC:20725]
CAMLG	ENSG00000164615	696.7056359	0.564965872	0.102157397	5.530347175	3.20E-08	1.60E-06	calcium modulating ligand [Source:HGNC Symbol;Acc:HGNC:1471]
CDK14	ENSG00000058091	190.4939567	0.571130282	0.17758278	3.216135491	0.001299295	0.014928765	cyclin dependent kinase 14 [Source:HGNC Symbol;Acc:HGNC:8883]
IFIT1	ENSG00000185745	2701.35733	0.572381492	0.077768392	7.360078773	1.84E-13	2.30E-11	interferon induced protein with tetratricopeptide repeats 1 [Source:HGNC Symbol;Acc:HGNC:5407]
RPUSD1	ENSG00000007376	758.8876214	0.573850782	0.105462028	5.441302346	5.29E-08	2.47E-06	RNA pseudouridine synthase domain containing 1 [Source:HGNC Symbol;Acc:HGNC:14173]
TBC1D10B	ENSG00000169221	2220.039378	0.584339263	0.074252509	7.869623162	3.56E-15	5.46E-13	TBC1 domain family member 10B [Source:HGNC Symbol;Acc:HGNC:24510]
ZCCHC3	ENSG00000247315	258.6305309	0.590538903	0.171255951	3.448282526	0.000564164	0.00766252	zinc finger CCHC-type containing 3 [Source:HGNC Symbol;Acc:HGNC:16230]
ADAM15	ENSG00000143537	7121.833047	0.598098765	0.067054427	8.919601417	4.68E-19	1.22E-16	ADAM metallopeptidase domain 15 [Source:HGNC Symbol;Acc:HGNC:193]
SBK1	ENSG00000188322	668.3786296	0.598417795	0.100944405	5.928191838	3.06E-09	1.86E-07	SH3 domain binding kinase 1 [Source:HGNC Symbol;Acc:HGNC:17699]
ZNF681	ENSG00000196172	411.001674	0.602170294	0.120480175	4.998086135	5.79E-07	2.16E-05	zinc finger protein 681 [Source:HGNC Symbol;Acc:HGNC:26457]
ZDHHC16	ENSG00000171307	1233.121787	0.607652162	0.085208208	7.131380584	9.94E-13	1.10E-10	zinc finger DHHC-type palmitoyltransferase 16 [Source:HGNC Symbol;Acc:HGNC:20714]
TIAM1	ENSG00000156299	4032.78153	0.617333832	0.06139813	10.05460313	8.77E-24	4.27E-21	TIAM Rac1 associated GEF 1 [Source:HGNC Symbol;Acc:HGNC:11805]
MESD	ENSG00000117899	2098.112323	0.621071769	0.07487497	8.29478493	1.09E-16	2.12E-14	mesoderm development LRP chaperone [Source:HGNC Symbol;Acc:HGNC:13520]
KLHDC3	ENSG00000124702	1906.588212	0.626966204	0.084421644	7.42660499	1.11E-13	1.48E-11	kelch domain containing 3 [Source:HGNC Symbol;Acc:HGNC:20704]
RGS19	ENSG00000171700	369.3145117	0.632716507	0.139257133	4.543512383	5.53E-06	0.000151643	regulator of G protein signaling 19 [Source:HGNC Symbol;Acc:HGNC:13735]
ZIK1	ENSG00000171649	298.3588752	0.639283359	0.169756088	3.765893563	0.000165954	0.002814011	zinc finger protein interacting with K protein 1 [Source:HGNC Symbol;Acc:HGNC:33104]
CHST14	ENSG00000169105	452.0290884	0.6453701	0.138971125	4.643915045	3.42E-06	9.95E-05	carbohydrate sulfotransferase 14 [Source:HGNC Symbol;Acc:HGNC:24464]
EPHB1	ENSG00000154928	334.3923701	0.649736377	0.163198659	3.981260522	6.86E-05	0.00133674	EPH receptor B1 [Source:HGNC Symbol;Acc:HGNC:3392]
MEX3D	ENSG00000181588	1213.840304	0.658289099	0.101163634	6.507171365	7.66E-11	6.37E-09	mex-3 RNA binding family member D [Source:HGNC Symbol;Acc:HGNC:16734]
ZNF680	ENSG00000173041	957.2291991	0.663482733	0.094781452	7.000132606	2.56E-12	2.62E-10	zinc finger protein 680 [Source:HGNC Symbol;Acc:HGNC:26897]
ZNF180	ENSG00000167384	289.1288551	0.668861955	0.161764963	4.134776417	3.55E-05	0.000756607	zinc finger protein 180 [Source:HGNC Symbol;Acc:HGNC:12970]
GLE1	ENSG00000119392	947.7513132	0.68322383	0.115415275	5.919700211	3.23E-09	1.94E-07	GLE1 RNA export mediator [Source:HGNC Symbol;Acc:HGNC:4315]
MKNK2	ENSG00000099875	6939.912557	0.685600998	0.064949457	10.55591572	4.77E-26	2.71E-23	MAPK interacting serine/threonine kinase 2 [Source:HGNC Symbol;Acc:HGNC:7111]
KDM2B	ENSG00000089094	490.0769672	0.695563569	0.112547667	6.180168674	6.40E-10	4.39E-08	lysine demethylase 2B [Source:HGNC Symbol;Acc:HGNC:13610]
LMTK3	ENSG00000142235	264.5002246	0.698597967	0.148494941	4.704523669	2.54E-06	7.67E-05	lemur tyrosine kinase 3 [Source:HGNC Symbol;Acc:HGNC:19295]
IFT27	ENSG00000100360	357.3830974	0.707967935	0.144180244	4.910297801	9.09E-07	3.19E-05	intraflagellar transport 27 [Source:HGNC Symbol;Acc:HGNC:18626]
MRFAP1	ENSG00000179010	5054.698104	0.708936058	0.086349966	8.210032844	2.21E-16	4.02E-14	Morf4 family associated protein 1 [Source:HGNC Symbol;Acc:HGNC:24549]
PIR	ENSG00000087842	204.7101123	0.721260069	0.167171497	4.314491888	1.60E-05	0.000385794	pirin [Source:HGNC Symbol;Acc:HGNC:30048]
STX12	ENSG00000117758	1293.113445	0.72669547	0.084806207	8.568894855	1.04E-17	2.26E-15	syntaxin 12 [Source:HGNC Symbol;Acc:HGNC:11430]
NOLC1	ENSG00000166197	4973.735953	0.730058373	0.079710668	9.158854029	5.25E-20	1.63E-17	nucleolar and coiled-body phosphoprotein 1 [Source:HGNC Symbol;Acc:HGNC:15608]
SETD7	ENSG00000145391	3833.91009	0.73867054	0.066940504	11.03473229	2.60E-28	1.61E-25	SET domain containing 7, histone lysine methyltransferase [Source:HGNC Symbol;Acc:HGNC:30412]
TPM4	ENSG00000167460	14595.38915	0.738826446	0.072648539	10.16987337	2.70E-24	1.42E-21	tropomyosin 4 [Source:HGNC Symbol;Acc:HGNC:12013]
BICD2	ENSG00000185963	1086.880851	0.742191284	0.085223348	8.708778771	3.07E-18	6.99E-16	BICD cargo adaptor 2 [Source:HGNC Symbol;Acc:HGNC:17208]
ZSWIM9	ENSG00000185453	192.5696367	0.758572802	0.182332624	4.160378898	3.18E-05	0.000689488	zinc finger SWIM-type containing 9 [Source:HGNC Symbol;Acc:HGNC:34495]
ZNF92	ENSG00000146757	1532.24641	0.761205914	0.100732201	7.556728692	4.13E-14	5.59E-12	zinc finger protein 92 [Source:HGNC Symbol;Acc:HGNC:13168]
TMEM164	ENSG00000157600	1275.949454	0.762198737	0.087265637	8.734236763	2.45E-18	5.77E-16	transmembrane protein 164 [Source:HGNC Symbol;Acc:HGNC:26217]
PRMT6	ENSG00000198890	354.3357135	0.787132248	0.143190409	5.497101755	3.86E-08	1.89E-06	protein arginine methyltransferase 6 [Source:HGNC Symbol;Acc:HGNC:18241]
PRDX4	ENSG00000123131	1110.921559	0.794052728	0.097521337	8.142348686	3.88E-16	6.61E-14	peroxiredoxin 4 [Source:HGNC Symbol;Acc:HGNC:17169]
G3BP2	ENSG00000138757	5122.724061	0.794444136	0.066072066	12.02390328	2.66E-33	2.42E-30	G3BP stress granule assembly factor 2 [Source:HGNC Symbol;Acc:HGNC:30291]
GANAB	ENSG00000089597	18177.04582	0.810993357	0.064264292	12.61965761	1.65E-36	1.87E-33	glucosidase II alpha subunit [Source:HGNC Symbol;Acc:HGNC:4138]
ZW10	ENSG00000086827	779.2744372	0.832133121	0.096243857	8.646090713	5.33E-18	1.19E-15	zw10 kinetochore protein [Source:HGNC Symbol;Acc:HGNC:13194]
FRAT2	ENSG00000181274	228.5271513	0.854228698	0.162372066	5.260933856	1.43E-07	6.19E-06	FRAT regulator of WNT signaling pathway 2 [Source:HGNC Symbol;Acc:HGNC:16048]
HABP4	ENSG00000130956	320.2944527	0.906216627	0.154370965	5.870382581	4.35E-09	2.56E-07	hyaluronan binding protein 4 [Source:HGNC Symbol;Acc:HGNC:17062]
OGFR	ENSG00000060491	2326.874486	0.913410743	0.077141	11.84079472	2.40E-32	2.05E-29	opioid growth factor receptor [Source:HGNC Symbol;Acc:HGNC:15768]
P2RY6	ENSG00000171631	3421.044045	0.938174594	0.074441381	12.60286382	2.04E-36	2.14E-33	pyrimidinergic receptor P2Y6 [Source:HGNC Symbol;Acc:HGNC:8543]
JOSD2	ENSG00000161677	74.14933798	1.065433022	0.288209342	3.696733131	0.000218392	0.003519536	Josephin domain containing 2 [Source:HGNC Symbol;Acc:HGNC:28853]
OSBPL5	ENSG00000021762	154.942704	1.126579444	0.197448066	5.705700055	1.16E-08	6.30E-07	oxysterol binding protein like 5 [Source:HGNC Symbol;Acc:HGNC:16392]
FAM187A	ENSG00000214447	105.9364479	1.170246606	0.328004356	3.567777637	0.000360022	0.005359103	family with sequence similarity 187 member A [Source:HGNC Symbol;Acc:HGNC:35153]
ZNF616	ENSG00000204611	229.5816586	1.279161776	0.157489858	8.122185082	4.58E-16	7.53E-14	zinc finger protein 616 [Source:HGNC Symbol;Acc:HGNC:28062]
