# Supplementary material for: CREPT promotes LUAD progression by enhancing the CDK9 and RNAPII assembly to promote ERK-driven gene transcription
Source: Theranostics. 2025 Jul 25;15(16):8337–59. doi: 10.7150/thno.115572 (PMC12374588; doi:10.7150/thno.115572)
Supplement: Supplementary file 3 — Supplementary table 5: siKRAS_downregulated_genes. [file thnov15p8337s3.csv]

external_gene_name,ensembl_gene_id,baseMean,log2FoldChange,lfcSE,stat,pvalue,padj,description
TNFRSF6B,ENSG00000243509,2422.67696,-2.198261913,0.068491016,-32.09562438,5.07E-226,2.52E-222,TNF receptor superfamily member 6b [Source:HGNC Symbol	Acc:HGNC:11921]
MARCHF4,ENSG00000144583,50.55568635,-2.036069113,0.364845787,-5.580629371,2.40E-08,3.62E-07,membrane associated ring-CH-type finger 4 [Source:HGNC Symbol	Acc:HGNC:29269]
KRAS,ENSG00000133703,3918.264062,-1.691545878,0.050155426,-33.72607964,2.40E-249,1.79E-245,"KRAS proto-oncogene, GTPase [Source:HGNC Symbol	Acc:HGNC:6407]"
CA9,ENSG00000107159,26.00072341,-1.57108091,0.458078746,-3.429717975,0.000604209,0.00355312,carbonic anhydrase 9 [Source:HGNC Symbol	Acc:HGNC:1383]
FOSL1,ENSG00000175592,11439.60224,-1.493107675,0.054190264,-27.55306137,4.07E-167,1.21E-163,"FOS like 1, AP-1 transcription factor subunit [Source:HGNC Symbol	Acc:HGNC:13718]"
IGFN1,ENSG00000163395,22.9490691,-1.287184173,0.488143611,-2.636896489,0.008366836,0.03274981,immunoglobulin like and fibronectin type III domain containing 1 [Source:HGNC Symbol	Acc:HGNC:24607]
TNS4,ENSG00000131746,317.5110069,-1.270933529,0.135244735,-9.397286528,5.60E-21,3.24E-19,tensin 4 [Source:HGNC Symbol	Acc:HGNC:24352]
UBALD2,ENSG00000185262,1484.648026,-1.259434999,0.310159214,-4.060608038,4.89E-05,0.000389188,UBA like domain containing 2 [Source:HGNC Symbol	Acc:HGNC:28438]
ERRFI1,ENSG00000116285,36623.29447,-1.253368245,0.035459576,-35.34639686,1.14E-273,1.70E-269,ERBB receptor feedback inhibitor 1 [Source:HGNC Symbol	Acc:HGNC:18185]
SLCO4A1,ENSG00000101187,1783.03203,-1.218929928,0.078645153,-15.49911072,3.52E-54,1.01E-51,solute carrier organic anion transporter family member 4A1 [Source:HGNC Symbol	Acc:HGNC:10953]
TMCC3,ENSG00000057704,319.7620664,-1.20570678,0.142013701,-8.49007366,2.07E-17,8.71E-16,transmembrane and coiled-coil domain family 3 [Source:HGNC Symbol	Acc:HGNC:29199]
CAMK2N1,ENSG00000162545,600.7760441,-1.174461498,0.111723126,-10.51225063,7.59E-26,5.93E-24,calcium/calmodulin dependent protein kinase II inhibitor 1 [Source:HGNC Symbol	Acc:HGNC:24190]
HBEGF,ENSG00000113070,447.3651137,-1.17179575,0.123809201,-9.4645288,2.95E-21,1.74E-19,heparin binding EGF like growth factor [Source:HGNC Symbol	Acc:HGNC:3059]
EGR1,ENSG00000120738,8181.821676,-1.16982659,0.116406145,-10.04952608,9.23E-24,6.29E-22,early growth response 1 [Source:HGNC Symbol	Acc:HGNC:3238]
DUSP6,ENSG00000139318,9572.874174,-1.157885699,0.049254695,-23.50812867,3.37E-122,6.28E-119,dual specificity phosphatase 6 [Source:HGNC Symbol	Acc:HGNC:3072]
RPS27AP5,ENSG00000231767,62.28890791,-1.138561412,0.301632317,-3.774666534,0.000160222,0.001112422,ribosomal protein S27a pseudogene 5 [Source:HGNC Symbol	Acc:HGNC:36867]
ANP32E,ENSG00000143401,1864.893765,-1.115781066,0.06703794,-16.64402369,3.34E-62,1.39E-59,acidic nuclear phosphoprotein 32 family member E [Source:HGNC Symbol	Acc:HGNC:16673]
RPL38,ENSG00000172809,2979.525372,-1.115646566,0.140486807,-7.941290646,2.00E-15,7.14E-14,ribosomal protein L38 [Source:HGNC Symbol	Acc:HGNC:10349]
SYT12,ENSG00000173227,1280.822018,-1.11557882,0.07602565,-14.67371628,9.50E-49,2.09E-46,synaptotagmin 12 [Source:HGNC Symbol	Acc:HGNC:18381]
CFL2,ENSG00000165410,2052.386343,-1.113084878,0.061399015,-18.1287089,1.89E-73,1.34E-70,cofilin 2 [Source:HGNC Symbol	Acc:HGNC:1875]
HMGA2,ENSG00000149948,1316.306177,-1.11208862,0.06902124,-16.1122667,2.09E-58,7.26E-56,high mobility group AT-hook 2 [Source:HGNC Symbol	Acc:HGNC:5009]
NT5E,ENSG00000135318,10623.23155,-1.093144047,0.041012789,-26.65373578,1.62E-156,4.03E-153,5'-nucleotidase ecto [Source:HGNC Symbol	Acc:HGNC:8021]
HTR1D,ENSG00000179546,46.7857442,-1.090384145,0.340376104,-3.203468551,0.001357829,0.007178744,5-hydroxytryptamine receptor 1D [Source:HGNC Symbol	Acc:HGNC:5289]
ADAM8,ENSG00000151651,199.4922457,-1.088204959,0.174242589,-6.245344312,4.23E-10,8.23E-09,ADAM metallopeptidase domain 8 [Source:HGNC Symbol	Acc:HGNC:215]
MYBPH,ENSG00000133055,468.8805722,-1.082401016,0.138620995,-7.80834836,5.79E-15,1.98E-13,myosin binding protein H [Source:HGNC Symbol	Acc:HGNC:7552]
DUSP5,ENSG00000138166,1815.368583,-1.081550536,0.073385269,-14.73797875,3.68E-49,8.31E-47,dual specificity phosphatase 5 [Source:HGNC Symbol	Acc:HGNC:3071]
PSG1,ENSG00000231924,210.2052266,-1.077695746,0.158860307,-6.783920837,1.17E-11,2.77E-10,pregnancy specific beta-1-glycoprotein 1 [Source:HGNC Symbol	Acc:HGNC:9514]
SPDEF,ENSG00000124664,217.9933474,-1.065997404,0.15659601,-6.807308843,9.94E-12,2.37E-10,SAM pointed domain containing ETS transcription factor [Source:HGNC Symbol	Acc:HGNC:17257]
CST7,ENSG00000077984,38.3284836,-1.061350176,0.370778943,-2.862487735,0.004203295,0.018670888,cystatin F [Source:HGNC Symbol	Acc:HGNC:2479]
SPRY4,ENSG00000187678,963.8429332,-1.046224896,0.082531989,-12.67659863,7.97E-37,1.10E-34,sprouty RTK signaling antagonist 4 [Source:HGNC Symbol	Acc:HGNC:15533]
ATP5ME,ENSG00000169020,149.6380263,-1.041157651,0.221556827,-4.699280377,2.61E-06,2.70E-05,ATP synthase membrane subunit e [Source:HGNC Symbol	Acc:HGNC:846]
PEA15,ENSG00000162734,3416.819403,-1.041114769,0.059342298,-17.54422736,6.58E-69,3.78E-66,proliferation and apoptosis adaptor protein 15 [Source:HGNC Symbol	Acc:HGNC:8822]
CD79A,ENSG00000105369,39.72964962,-1.025956088,0.357415366,-2.870486792,0.004098403,0.018313972,CD79a molecule [Source:HGNC Symbol	Acc:HGNC:1698]
NGEF,ENSG00000066248,41.9991,-1.021362816,0.385910817,-2.64662915,0.008129845,0.032057581,neuronal guanine nucleotide exchange factor [Source:HGNC Symbol	Acc:HGNC:7807]
FAM83A,ENSG00000147689,7175.206764,-1.004769239,0.050543999,-19.87910038,6.17E-88,6.14E-85,family with sequence similarity 83 member A [Source:HGNC Symbol	Acc:HGNC:28210]
LOXL2,ENSG00000134013,1222.13516,-1.002092114,0.075637243,-13.24865993,4.59E-40,7.22E-38,lysyl oxidase like 2 [Source:HGNC Symbol	Acc:HGNC:6666]
RPS29,ENSG00000213741,1242.644956,-1.001350687,0.104351444,-9.595944723,8.32E-22,5.07E-20,ribosomal protein S29 [Source:HGNC Symbol	Acc:HGNC:10419]
CD44,ENSG00000026508,135.3032256,-1.001350199,0.199431007,-5.021035661,5.14E-07,6.10E-06,CD44 molecule (Indian blood group) [Source:HGNC Symbol	Acc:HGNC:1681]
RAB6D,ENSG00000233087,36.59804582,-0.984535618,0.396630523,-2.482248744,0.01305561,0.04708917,"RAB6D, member RAS oncogene family [Source:HGNC Symbol	Acc:HGNC:30272]"
KCTD12,ENSG00000178695,705.5281898,-0.974586685,0.093792021,-10.39093388,2.73E-25,2.05E-23,potassium channel tetramerization domain containing 12 [Source:HGNC Symbol	Acc:HGNC:14678]
SPRED3,ENSG00000188766,178.0199491,-0.974434227,0.189656847,-5.137880553,2.78E-07,3.47E-06,sprouty related EVH1 domain containing 3 [Source:HGNC Symbol	Acc:HGNC:31041]
NCR3LG1,ENSG00000188211,123.8996429,-0.972831832,0.222799475,-4.366400916,1.26E-05,0.000113975,natural killer cell cytotoxicity receptor 3 ligand 1 [Source:HGNC Symbol	Acc:HGNC:42400]
SMIM27,ENSG00000235453,114.1163333,-0.970614181,0.279365476,-3.474352642,0.000512088,0.003080575,small integral membrane protein 27 [Source:HGNC Symbol	Acc:HGNC:31420]
ETV5,ENSG00000244405,2645.186012,-0.970188701,0.056663973,-17.12179091,1.02E-65,5.08E-63,ETS variant transcription factor 5 [Source:HGNC Symbol	Acc:HGNC:3494]
PHLDA2,ENSG00000181649,1488.82869,-0.968500993,0.080990153,-11.95825609,5.88E-33,6.96E-31,pleckstrin homology like domain family A member 2 [Source:HGNC Symbol	Acc:HGNC:12385]
PLAU,ENSG00000122861,18891.31325,-0.96242019,0.042748129,-22.51373809,3.04E-112,4.54E-109,"plasminogen activator, urokinase [Source:HGNC Symbol	Acc:HGNC:9052]"
CDA,ENSG00000158825,1349.383271,-0.956245061,0.081854625,-11.68223615,1.57E-31,1.69E-29,cytidine deaminase [Source:HGNC Symbol	Acc:HGNC:1712]
CBFB,ENSG00000067955,1677.688437,-0.954300762,0.080662261,-11.83082092,2.70E-32,3.11E-30,core-binding factor subunit beta [Source:HGNC Symbol	Acc:HGNC:1539]
AREG,ENSG00000109321,6424.459117,-0.945325939,0.055501503,-17.03243863,4.72E-65,2.20E-62,amphiregulin [Source:HGNC Symbol	Acc:HGNC:651]
RPL37,ENSG00000145592,7659.005871,-0.941578061,0.131710317,-7.14885579,8.75E-13,2.41E-11,ribosomal protein L37 [Source:HGNC Symbol	Acc:HGNC:10347]
AK4,ENSG00000162433,4364.313054,-0.936369861,0.052122336,-17.9648482,3.67E-72,2.49E-69,adenylate kinase 4 [Source:HGNC Symbol	Acc:HGNC:363]
GJB3,ENSG00000188910,1006.778681,-0.931166742,0.082070369,-11.3459554,7.77E-30,7.73E-28,gap junction protein beta 3 [Source:HGNC Symbol	Acc:HGNC:4285]
ITGA2,ENSG00000164171,4161.430511,-0.930459516,0.05497199,-16.92606586,2.89E-64,1.27E-61,integrin subunit alpha 2 [Source:HGNC Symbol	Acc:HGNC:6137]
THBD,ENSG00000178726,147.5414709,-0.923797869,0.190358613,-4.852934428,1.22E-06,1.34E-05,thrombomodulin [Source:HGNC Symbol	Acc:HGNC:11784]
EREG,ENSG00000124882,8939.235077,-0.918714146,0.125127884,-7.342201562,2.10E-13,6.20E-12,epiregulin [Source:HGNC Symbol	Acc:HGNC:3443]
FAM241A,ENSG00000174749,239.5472921,-0.898625621,0.15411258,-5.830968632,5.51E-09,9.25E-08,family with sequence similarity 241 member A [Source:HGNC Symbol	Acc:HGNC:26813]
GPAT3,ENSG00000138678,966.0630535,-0.888353334,0.078486202,-11.31859249,1.06E-29,1.03E-27,glycerol-3-phosphate acyltransferase 3 [Source:HGNC Symbol	Acc:HGNC:28157]
SNRPG,ENSG00000143977,659.033094,-0.886164238,0.111307292,-7.961421261,1.70E-15,6.12E-14,small nuclear ribonucleoprotein polypeptide G [Source:HGNC Symbol	Acc:HGNC:11163]
SEMA7A,ENSG00000138623,557.014721,-0.885826156,0.11395507,-7.773468606,7.64E-15,2.59E-13,semaphorin 7A (John Milton Hagen blood group) [Source:HGNC Symbol	Acc:HGNC:10741]
LETM2,ENSG00000165046,47.58644134,-0.876546666,0.346306796,-2.531127536,0.01136965,0.042049199,leucine zipper and EF-hand containing transmembrane protein 2 [Source:HGNC Symbol	Acc:HGNC:14648]
MYEOV,ENSG00000172927,1694.985995,-0.876431522,0.068678638,-12.76134109,2.70E-37,3.91E-35,myeloma overexpressed [Source:HGNC Symbol	Acc:HGNC:7563]
PHLDA1,ENSG00000139289,12630.98171,-0.873129584,0.043573044,-20.03829685,2.55E-89,2.72E-86,pleckstrin homology like domain family A member 1 [Source:HGNC Symbol	Acc:HGNC:8933]
STMN3,ENSG00000197457,1356.118774,-0.871308111,0.073703459,-11.82180751,3.01E-32,3.40E-30,stathmin 3 [Source:HGNC Symbol	Acc:HGNC:15926]
DUSP4,ENSG00000120875,307.7405946,-0.869562446,0.128926698,-6.744626675,1.53E-11,3.58E-10,dual specificity phosphatase 4 [Source:HGNC Symbol	Acc:HGNC:3070]
ELOVL6,ENSG00000170522,554.6474281,-0.868360191,0.103867973,-8.36023042,6.26E-17,2.55E-15,ELOVL fatty acid elongase 6 [Source:HGNC Symbol	Acc:HGNC:15829]
EGR2,ENSG00000122877,133.2974524,-0.867684685,0.2027154,-4.280309664,1.87E-05,0.000161385,early growth response 2 [Source:HGNC Symbol	Acc:HGNC:3239]
HMGA1,ENSG00000137309,52313.8118,-0.863160864,0.039495892,-21.85444675,7.05E-106,8.77E-103,high mobility group AT-hook 1 [Source:HGNC Symbol	Acc:HGNC:5010]
RNF103,ENSG00000239305,881.6309796,-0.842815548,0.089223575,-9.446108213,3.52E-21,2.06E-19,ring finger protein 103 [Source:HGNC Symbol	Acc:HGNC:12859]
CYSRT1,ENSG00000197191,223.9773667,-0.839587589,0.181588087,-4.62358299,3.77E-06,3.82E-05,cysteine rich tail 1 [Source:HGNC Symbol	Acc:HGNC:30529]
GPX3,ENSG00000211445,8022.470438,-0.838683683,0.043122057,-19.44906485,2.97E-84,2.77E-81,glutathione peroxidase 3 [Source:HGNC Symbol	Acc:HGNC:4555]
ETV1,ENSG00000006468,164.603124,-0.826917995,0.179309124,-4.611689442,3.99E-06,4.02E-05,ETS variant transcription factor 1 [Source:HGNC Symbol	Acc:HGNC:3490]
SLC45A3,ENSG00000158715,352.8745791,-0.825401877,0.131801343,-6.262469409,3.79E-10,7.42E-09,solute carrier family 45 member 3 [Source:HGNC Symbol	Acc:HGNC:8642]
VEGFA,ENSG00000112715,15881.62949,-0.825071113,0.039497659,-20.88911454,6.73E-97,7.72E-94,vascular endothelial growth factor A [Source:HGNC Symbol	Acc:HGNC:12680]
ADORA1,ENSG00000163485,1234.417487,-0.82397218,0.08031838,-10.25882475,1.08E-24,7.79E-23,adenosine A1 receptor [Source:HGNC Symbol	Acc:HGNC:262]
CLDN9,ENSG00000213937,433.7529962,-0.822491983,0.127659865,-6.442839195,1.17E-10,2.46E-09,claudin 9 [Source:HGNC Symbol	Acc:HGNC:2051]
LCK,ENSG00000182866,500.109765,-0.822087178,0.112215254,-7.325984179,2.37E-13,6.90E-12,"LCK proto-oncogene, Src family tyrosine kinase [Source:HGNC Symbol	Acc:HGNC:6524]"
PADI1,ENSG00000142623,229.0584714,-0.821302267,0.166342448,-4.937418427,7.92E-07,9.07E-06,peptidyl arginine deiminase 1 [Source:HGNC Symbol	Acc:HGNC:18367]
KRT81,ENSG00000205426,259.4288587,-0.819953409,0.152956998,-5.360679281,8.29E-08,1.14E-06,keratin 81 [Source:HGNC Symbol	Acc:HGNC:6458]
BARX2,ENSG00000043039,813.011236,-0.812048573,0.091254824,-8.898692023,5.65E-19,2.77E-17,BARX homeobox 2 [Source:HGNC Symbol	Acc:HGNC:956]
GPER1,ENSG00000164850,69.30789756,-0.811240061,0.299259109,-2.710828294,0.006711537,0.027421213,G protein-coupled estrogen receptor 1 [Source:HGNC Symbol	Acc:HGNC:4485]
CACUL1,ENSG00000151893,1689.978551,-0.809838982,0.069018451,-11.73365922,8.57E-32,9.33E-30,CDK2 associated cullin domain 1 [Source:HGNC Symbol	Acc:HGNC:23727]
TADA2B,ENSG00000173011,868.2045357,-0.809640224,0.080869756,-10.01165654,1.35E-23,9.07E-22,transcriptional adaptor 2B [Source:HGNC Symbol	Acc:HGNC:30781]
PLAUR,ENSG00000011422,1515.968335,-0.807334823,0.071989393,-11.21463577,3.46E-29,3.31E-27,"plasminogen activator, urokinase receptor [Source:HGNC Symbol	Acc:HGNC:9053]"
VSIG1,ENSG00000101842,9831.351367,-0.806329486,0.059245026,-13.61007903,3.49E-42,6.13E-40,V-set and immunoglobulin domain containing 1 [Source:HGNC Symbol	Acc:HGNC:28675]
CALB2,ENSG00000172137,206.0729072,-0.799925283,0.173657933,-4.606327339,4.10E-06,4.12E-05,calbindin 2 [Source:HGNC Symbol	Acc:HGNC:1435]
KRT10,ENSG00000186395,398.369015,-0.787044373,0.123497119,-6.372977575,1.85E-10,3.78E-09,keratin 10 [Source:HGNC Symbol	Acc:HGNC:6413]
PABPC3,ENSG00000151846,155.8958695,-0.78396422,0.209961134,-3.733853991,0.000188572,0.001277546,poly(A) binding protein cytoplasmic 3 [Source:HGNC Symbol	Acc:HGNC:8556]
MILR1,ENSG00000271605,638.0785423,-0.772682656,0.101541486,-7.609526792,2.75E-14,8.91E-13,mast cell immunoglobulin like receptor 1 [Source:HGNC Symbol	Acc:HGNC:27570]
CHI3L1,ENSG00000133048,4323.222109,-0.770993177,0.052891534,-14.57687304,3.94E-48,8.53E-46,chitinase 3 like 1 [Source:HGNC Symbol	Acc:HGNC:1932]
PPAT,ENSG00000128059,1605.796722,-0.770313268,0.070606794,-10.90990289,1.03E-27,9.02E-26,phosphoribosyl pyrophosphate amidotransferase [Source:HGNC Symbol	Acc:HGNC:9238]
S100A9,ENSG00000163220,82.4618395,-0.768915676,0.251803216,-3.053637234,0.002260853,0.011092449,S100 calcium binding protein A9 [Source:HGNC Symbol	Acc:HGNC:10499]
ANTXR2,ENSG00000163297,2171.701318,-0.768424382,0.070175005,-10.95011517,6.64E-28,6.00E-26,ANTXR cell adhesion molecule 2 [Source:HGNC Symbol	Acc:HGNC:21732]
CDC42EP3,ENSG00000163171,15509.34943,-0.763265998,0.046300997,-16.48487165,4.71E-61,1.80E-58,CDC42 effector protein 3 [Source:HGNC Symbol	Acc:HGNC:16943]
PHLDB2,ENSG00000144824,779.1259087,-0.761404355,0.090610914,-8.40300929,4.35E-17,1.79E-15,pleckstrin homology like domain family B member 2 [Source:HGNC Symbol	Acc:HGNC:29573]
AMIGO2,ENSG00000139211,6132.628202,-0.757088426,0.048729851,-15.53644038,1.97E-54,5.75E-52,adhesion molecule with Ig like domain 2 [Source:HGNC Symbol	Acc:HGNC:24073]
PDCD5,ENSG00000105185,885.6364908,-0.756814193,0.108687948,-6.963184132,3.33E-12,8.44E-11,programmed cell death 5 [Source:HGNC Symbol	Acc:HGNC:8764]
SPHK1,ENSG00000176170,282.9908174,-0.75135983,0.161095652,-4.664060283,3.10E-06,3.18E-05,sphingosine kinase 1 [Source:HGNC Symbol	Acc:HGNC:11240]
ETV4,ENSG00000175832,1279.898849,-0.748208703,0.073373546,-10.19725419,2.04E-24,1.46E-22,ETS variant transcription factor 4 [Source:HGNC Symbol	Acc:HGNC:3493]
G0S2,ENSG00000123689,506.0429154,-0.746411871,0.108372096,-6.887491303,5.68E-12,1.39E-10,G0/G1 switch 2 [Source:HGNC Symbol	Acc:HGNC:30229]
PMP22,ENSG00000109099,225.810812,-0.741563363,0.183590765,-4.03921932,5.36E-05,0.000422831,peripheral myelin protein 22 [Source:HGNC Symbol	Acc:HGNC:9118]
TMEM123,ENSG00000152558,11768.69119,-0.739920174,0.047313632,-15.63862554,3.97E-55,1.24E-52,transmembrane protein 123 [Source:HGNC Symbol	Acc:HGNC:30138]
SH3KBP1,ENSG00000147010,4860.492594,-0.737307287,0.058002297,-12.71169125,5.09E-37,7.24E-35,SH3 domain containing kinase binding protein 1 [Source:HGNC Symbol	Acc:HGNC:13867]
CSTB,ENSG00000160213,7808.763179,-0.736726816,0.062099018,-11.86374347,1.83E-32,2.11E-30,cystatin B [Source:HGNC Symbol	Acc:HGNC:2482]
MAMLD1,ENSG00000013619,498.4566798,-0.7352496,0.125491733,-5.858948475,4.66E-09,7.92E-08,mastermind like domain containing 1 [Source:HGNC Symbol	Acc:HGNC:2568]
RNF39,ENSG00000204618,786.2449904,-0.730645795,0.092590463,-7.891156082,2.99E-15,1.04E-13,ring finger protein 39 [Source:HGNC Symbol	Acc:HGNC:18064]
RPL36A,ENSG00000241343,5923.716005,-0.728170509,0.158811218,-4.585132691,4.54E-06,4.51E-05,ribosomal protein L36a [Source:HGNC Symbol	Acc:HGNC:10359]
PLP2,ENSG00000102007,5874.507322,-0.722215626,0.065583049,-11.01223007,3.34E-28,3.05E-26,proteolipid protein 2 [Source:HGNC Symbol	Acc:HGNC:9087]
EPHA2,ENSG00000142627,8521.470527,-0.716675902,0.04597591,-15.58807444,8.77E-55,2.62E-52,EPH receptor A2 [Source:HGNC Symbol	Acc:HGNC:3386]
FJX1,ENSG00000179431,371.4615762,-0.715247921,0.12925813,-5.533484973,3.14E-08,4.65E-07,four-jointed box kinase 1 [Source:HGNC Symbol	Acc:HGNC:17166]
MT2A,ENSG00000125148,5080.294304,-0.714794174,0.15974811,-4.474507875,7.66E-06,7.20E-05,metallothionein 2A [Source:HGNC Symbol	Acc:HGNC:7406]
PTGER4,ENSG00000171522,452.4996637,-0.713000015,0.122069699,-5.840925476,5.19E-09,8.74E-08,prostaglandin E receptor 4 [Source:HGNC Symbol	Acc:HGNC:9596]
ENG,ENSG00000106991,410.3476864,-0.706188203,0.113018464,-6.248432148,4.15E-10,8.08E-09,endoglin [Source:HGNC Symbol	Acc:HGNC:3349]
CCND1,ENSG00000110092,14263.20437,-0.705787105,0.042556281,-16.58479278,8.98E-62,3.62E-59,cyclin D1 [Source:HGNC Symbol	Acc:HGNC:1582]
C1D,ENSG00000197223,689.7283034,-0.705317656,0.116784723,-6.039468496,1.55E-09,2.82E-08,C1D nuclear receptor corepressor [Source:HGNC Symbol	Acc:HGNC:29911]
SMURF2,ENSG00000108854,12503.04657,-0.705053687,0.043351911,-16.26349716,1.79E-59,6.52E-57,SMAD specific E3 ubiquitin protein ligase 2 [Source:HGNC Symbol	Acc:HGNC:16809]
SLAMF7,ENSG00000026751,2318.578162,-0.704550147,0.064392546,-10.94148609,7.30E-28,6.52E-26,SLAM family member 7 [Source:HGNC Symbol	Acc:HGNC:21394]
GXYLT1,ENSG00000151233,306.8240506,-0.700952633,0.136402629,-5.138849886,2.76E-07,3.45E-06,glucoside xylosyltransferase 1 [Source:HGNC Symbol	Acc:HGNC:27482]
ST3GAL1,ENSG00000008513,1641.062806,-0.695693734,0.064494658,-10.7868428,3.97E-27,3.35E-25,"ST3 beta-galactoside alpha-2,3-sialyltransferase 1 [Source:HGNC Symbol	Acc:HGNC:10862]"
SLC2A3,ENSG00000059804,330.5379423,-0.694501543,0.126660322,-5.483181581,4.18E-08,6.09E-07,solute carrier family 2 member 3 [Source:HGNC Symbol	Acc:HGNC:11007]
FAM167A,ENSG00000154319,816.0810677,-0.693151049,0.085844753,-8.074471892,6.78E-16,2.55E-14,family with sequence similarity 167 member A [Source:HGNC Symbol	Acc:HGNC:15549]
NDUFA13,ENSG00000186010,444.4016596,-0.693104225,0.116522777,-5.948229559,2.71E-09,4.79E-08,NADH:ubiquinone oxidoreductase subunit A13 [Source:HGNC Symbol	Acc:HGNC:17194]
ITPRIP,ENSG00000148841,224.2714406,-0.693019402,0.164361459,-4.216434968,2.48E-05,0.000210215,"inositol 1,4,5-trisphosphate receptor interacting protein [Source:HGNC Symbol	Acc:HGNC:29370]"
SUSD3,ENSG00000157303,73.81342337,-0.692015699,0.261766546,-2.643636897,0.008202059,0.032223146,sushi domain containing 3 [Source:HGNC Symbol	Acc:HGNC:28391]
TFPI,ENSG00000003436,1241.501566,-0.690634134,0.076581738,-9.018261474,1.91E-19,9.57E-18,tissue factor pathway inhibitor [Source:HGNC Symbol	Acc:HGNC:11760]
PRDM8,ENSG00000152784,285.5264633,-0.690602139,0.159555337,-4.328292314,1.50E-05,0.000133103,PR/SET domain 8 [Source:HGNC Symbol	Acc:HGNC:13993]
TREM1,ENSG00000124731,921.0799758,-0.686973627,0.079209936,-8.672821421,4.22E-18,1.88E-16,triggering receptor expressed on myeloid cells 1 [Source:HGNC Symbol	Acc:HGNC:17760]
KLHL32,ENSG00000186231,110.1027608,-0.68612136,0.218933314,-3.133928542,0.001724829,0.008765089,kelch like family member 32 [Source:HGNC Symbol	Acc:HGNC:21221]
RAC2,ENSG00000128340,2597.888655,-0.684401444,0.05805442,-11.78896361,4.45E-32,4.96E-30,Rac family small GTPase 2 [Source:HGNC Symbol	Acc:HGNC:9802]
DUSP1,ENSG00000120129,430.7838676,-0.680505093,0.11547665,-5.893010346,3.79E-09,6.58E-08,dual specificity phosphatase 1 [Source:HGNC Symbol	Acc:HGNC:3064]
PCED1B,ENSG00000179715,1270.99668,-0.679940299,0.103574329,-6.56475696,5.21E-11,1.15E-09,PC-esterase domain containing 1B [Source:HGNC Symbol	Acc:HGNC:28255]
C11orf68,ENSG00000175573,2741.373984,-0.678222301,0.058429211,-11.60758958,3.77E-31,3.90E-29,chromosome 11 open reading frame 68 [Source:HGNC Symbol	Acc:HGNC:28801]
SFN,ENSG00000175793,3182.02431,-0.678078071,0.051447175,-13.18008363,1.14E-39,1.74E-37,stratifin [Source:HGNC Symbol	Acc:HGNC:10773]
PRKCA,ENSG00000154229,1803.773778,-0.675715052,0.062240768,-10.85647028,1.86E-27,1.59E-25,protein kinase C alpha [Source:HGNC Symbol	Acc:HGNC:9393]
NCEH1,ENSG00000144959,2154.03265,-0.675395521,0.062806587,-10.75357774,5.70E-27,4.70E-25,neutral cholesterol ester hydrolase 1 [Source:HGNC Symbol	Acc:HGNC:29260]
CSGALNACT2,ENSG00000169826,519.236044,-0.673564336,0.109780808,-6.13553817,8.49E-10,1.59E-08,chondroitin sulfate N-acetylgalactosaminyltransferase 2 [Source:HGNC Symbol	Acc:HGNC:24292]
MFSD6,ENSG00000151690,1949.316507,-0.67095562,0.06808449,-9.854749883,6.54E-23,4.19E-21,major facilitator superfamily domain containing 6 [Source:HGNC Symbol	Acc:HGNC:24711]
HPCAL1,ENSG00000115756,4114.858702,-0.666918549,0.049078958,-13.58868594,4.67E-42,8.11E-40,hippocalcin like 1 [Source:HGNC Symbol	Acc:HGNC:5145]
HIF1A,ENSG00000100644,27184.95539,-0.666433705,0.056593917,-11.77571258,5.21E-32,5.71E-30,hypoxia inducible factor 1 subunit alpha [Source:HGNC Symbol	Acc:HGNC:4910]
DAPP1,ENSG00000070190,507.4908711,-0.665043773,0.105994329,-6.274333534,3.51E-10,6.91E-09,dual adaptor of phosphotyrosine and 3-phosphoinositides 1 [Source:HGNC Symbol	Acc:HGNC:16500]
VLDLR,ENSG00000147852,365.9652062,-0.662671387,0.12924491,-5.127253254,2.94E-07,3.64E-06,very low density lipoprotein receptor [Source:HGNC Symbol	Acc:HGNC:12698]
ANGPTL4,ENSG00000167772,475.2361372,-0.660540461,0.10856064,-6.084529918,1.17E-09,2.16E-08,angiopoietin like 4 [Source:HGNC Symbol	Acc:HGNC:16039]
CCL22,ENSG00000102962,135.2912468,-0.659887321,0.197549108,-3.34037105,0.000836665,0.004717502,C-C motif chemokine ligand 22 [Source:HGNC Symbol	Acc:HGNC:10621]
ROCK1,ENSG00000067900,2311.279633,-0.659861878,0.059516092,-11.08711702,1.45E-28,1.35E-26,Rho associated coiled-coil containing protein kinase 1 [Source:HGNC Symbol	Acc:HGNC:10251]
BASP1,ENSG00000176788,3513.838973,-0.656219147,0.049150696,-13.35116688,1.17E-40,1.87E-38,brain abundant membrane attached signal protein 1 [Source:HGNC Symbol	Acc:HGNC:957]
SPECC1,ENSG00000128487,630.7122231,-0.655839552,0.103956846,-6.308767305,2.81E-10,5.62E-09,sperm antigen with calponin homology and coiled-coil domains 1 [Source:HGNC Symbol	Acc:HGNC:30615]
ENO2,ENSG00000111674,1329.380915,-0.654543143,0.068332673,-9.578772669,9.82E-22,5.91E-20,enolase 2 [Source:HGNC Symbol	Acc:HGNC:3353]
TUBA4A,ENSG00000127824,2428.92065,-0.652537695,0.060537115,-10.77913427,4.32E-27,3.60E-25,tubulin alpha 4a [Source:HGNC Symbol	Acc:HGNC:12407]
SERPINA1,ENSG00000197249,4038.544104,-0.651273388,0.06705953,-9.711869236,2.68E-22,1.66E-20,serpin family A member 1 [Source:HGNC Symbol	Acc:HGNC:8941]
PLSCR4,ENSG00000114698,625.2163769,-0.648233834,0.099347929,-6.524885253,6.81E-11,1.46E-09,phospholipid scramblase 4 [Source:HGNC Symbol	Acc:HGNC:16497]
MT1X,ENSG00000187193,196.7004912,-0.647001768,0.174758515,-3.702261761,0.000213686,0.001426325,metallothionein 1X [Source:HGNC Symbol	Acc:HGNC:7405]
KRT19,ENSG00000171345,57867.39457,-0.64582701,0.040284962,-16.03146622,7.70E-58,2.56E-55,keratin 19 [Source:HGNC Symbol	Acc:HGNC:6436]
BOLA3,ENSG00000163170,223.8354859,-0.643124528,0.157263415,-4.089473256,4.32E-05,0.000347953,bolA family member 3 [Source:HGNC Symbol	Acc:HGNC:24415]
CARNMT1,ENSG00000156017,582.4947134,-0.642612187,0.112040175,-5.735551421,9.72E-09,1.56E-07,carnosine N-methyltransferase 1 [Source:HGNC Symbol	Acc:HGNC:23435]
SH3BGRL3,ENSG00000142669,4854.775594,-0.642412366,0.074357029,-8.639564711,5.64E-18,2.48E-16,SH3 domain binding glutamate rich protein like 3 [Source:HGNC Symbol	Acc:HGNC:15568]
STAMBPL1,ENSG00000138134,342.4444864,-0.642336954,0.126401685,-5.08171195,3.74E-07,4.54E-06,STAM binding protein like 1 [Source:HGNC Symbol	Acc:HGNC:24105]
LINC02693,ENSG00000212719,993.0246628,-0.641811894,0.080429454,-7.979811689,1.47E-15,5.31E-14,long intergenic non-protein coding RNA 2693 [Source:HGNC Symbol	Acc:HGNC:27904]
TNFRSF12A,ENSG00000006327,4037.864246,-0.639377676,0.051606932,-12.3893758,2.98E-35,3.87E-33,TNF receptor superfamily member 12A [Source:HGNC Symbol	Acc:HGNC:18152]
AMPD3,ENSG00000133805,295.8294944,-0.631824671,0.133830476,-4.721082138,2.35E-06,2.45E-05,adenosine monophosphate deaminase 3 [Source:HGNC Symbol	Acc:HGNC:470]
STX1A,ENSG00000106089,692.8165945,-0.630259286,0.096339732,-6.542049372,6.07E-11,1.32E-09,syntaxin 1A [Source:HGNC Symbol	Acc:HGNC:11433]
SLC20A1,ENSG00000144136,4661.060883,-0.628528762,0.049672715,-12.65340055,1.07E-36,1.45E-34,solute carrier family 20 member 1 [Source:HGNC Symbol	Acc:HGNC:10946]
CDKN1A,ENSG00000124762,2119.476862,-0.618590627,0.068895311,-8.978704288,2.74E-19,1.35E-17,cyclin dependent kinase inhibitor 1A [Source:HGNC Symbol	Acc:HGNC:1784]
SPAG4,ENSG00000061656,784.5374421,-0.618219916,0.088281325,-7.002839142,2.51E-12,6.49E-11,sperm associated antigen 4 [Source:HGNC Symbol	Acc:HGNC:11214]
NDUFA12,ENSG00000184752,1329.159106,-0.618175206,0.077977393,-7.927620815,2.23E-15,7.92E-14,NADH:ubiquinone oxidoreductase subunit A12 [Source:HGNC Symbol	Acc:HGNC:23987]
TMA7,ENSG00000232112,351.8193474,-0.614807013,0.132693547,-4.633284926,3.60E-06,3.65E-05,translation machinery associated 7 homolog [Source:HGNC Symbol	Acc:HGNC:26932]
MTFP1,ENSG00000242114,674.9948704,-0.614242496,0.108274142,-5.673030392,1.40E-08,2.21E-07,mitochondrial fission process 1 [Source:HGNC Symbol	Acc:HGNC:26945]
NIPAL1,ENSG00000163293,430.513777,-0.613768245,0.112420716,-5.459565326,4.77E-08,6.92E-07,NIPA like domain containing 1 [Source:HGNC Symbol	Acc:HGNC:27194]
SLC2A1,ENSG00000117394,12696.391,-0.613452733,0.046519174,-13.18709416,1.04E-39,1.60E-37,solute carrier family 2 member 1 [Source:HGNC Symbol	Acc:HGNC:11005]
MBOAT2,ENSG00000143797,8240.472818,-0.612214409,0.039642018,-15.44357345,8.34E-54,2.30E-51,membrane bound O-acyltransferase domain containing 2 [Source:HGNC Symbol	Acc:HGNC:25193]
ITGB4,ENSG00000132470,8754.305645,-0.611726774,0.039230467,-15.59315535,8.10E-55,2.47E-52,integrin subunit beta 4 [Source:HGNC Symbol	Acc:HGNC:6158]
SPSB1,ENSG00000171621,1651.209116,-0.610336506,0.066709422,-9.149179911,5.74E-20,3.06E-18,splA/ryanodine receptor domain and SOCS box containing 1 [Source:HGNC Symbol	Acc:HGNC:30628]
PNMA2,ENSG00000240694,737.3875909,-0.609233181,0.09321184,-6.536006406,6.32E-11,1.37E-09,PNMA family member 2 [Source:HGNC Symbol	Acc:HGNC:9159]
NDRG1,ENSG00000104419,14244.12165,-0.609017748,0.041170891,-14.79243558,1.64E-49,3.88E-47,N-myc downstream regulated 1 [Source:HGNC Symbol	Acc:HGNC:7679]
RACK1,ENSG00000204628,36398.00884,-0.608829194,0.03552324,-17.13889796,7.61E-66,3.92E-63,receptor for activated C kinase 1 [Source:HGNC Symbol	Acc:HGNC:4399]
RIN1,ENSG00000174791,891.9677296,-0.602457175,0.089486367,-6.732390551,1.67E-11,3.86E-10,Ras and Rab interactor 1 [Source:HGNC Symbol	Acc:HGNC:18749]
PRSS23,ENSG00000150687,3835.275691,-0.601905649,0.049958638,-12.04807968,1.99E-33,2.43E-31,serine protease 23 [Source:HGNC Symbol	Acc:HGNC:14370]
SEPTIN10,ENSG00000186522,1726.928832,-0.60076728,0.062233303,-9.653469255,4.75E-22,2.92E-20,septin 10 [Source:HGNC Symbol	Acc:HGNC:14349]
CD274,ENSG00000120217,2143.271662,-0.599731986,0.064872203,-9.244822205,2.36E-20,1.29E-18,CD274 molecule [Source:HGNC Symbol	Acc:HGNC:17635]
PTAFR,ENSG00000169403,1678.584735,-0.599093579,0.066335101,-9.031320767,1.70E-19,8.55E-18,platelet activating factor receptor [Source:HGNC Symbol	Acc:HGNC:9582]
LIF,ENSG00000128342,1575.018846,-0.598384026,0.071330846,-8.388853666,4.91E-17,2.00E-15,LIF interleukin 6 family cytokine [Source:HGNC Symbol	Acc:HGNC:6596]
MDFI,ENSG00000112559,412.4834499,-0.597241429,0.122313734,-4.88286482,1.05E-06,1.17E-05,MyoD family inhibitor [Source:HGNC Symbol	Acc:HGNC:6967]
TTLL12,ENSG00000100304,3057.511329,-0.597019733,0.060424788,-9.880377839,5.06E-23,3.27E-21,tubulin tyrosine ligase like 12 [Source:HGNC Symbol	Acc:HGNC:28974]
TM4SF19,ENSG00000145107,908.742142,-0.5931294,0.083708839,-7.085624465,1.38E-12,3.70E-11,transmembrane 4 L six family member 19 [Source:HGNC Symbol	Acc:HGNC:25167]
ITGB1,ENSG00000150093,10818.32685,-0.590345682,0.041810022,-14.119717,2.87E-45,5.57E-43,integrin subunit beta 1 [Source:HGNC Symbol	Acc:HGNC:6153]
ERFE,ENSG00000178752,677.9641561,-0.590322229,0.118481278,-4.982409348,6.28E-07,7.34E-06,erythroferrone [Source:HGNC Symbol	Acc:HGNC:26727]
MAFF,ENSG00000185022,1094.914418,-0.590281093,0.079543883,-7.420823238,1.16E-13,3.55E-12,MAF bZIP transcription factor F [Source:HGNC Symbol	Acc:HGNC:6780]
HMGB3,ENSG00000029993,8444.405105,-0.589680465,0.042310697,-13.93691217,3.78E-44,7.05E-42,high mobility group box 3 [Source:HGNC Symbol	Acc:HGNC:5004]
SCEL,ENSG00000136155,8637.26752,-0.588729338,0.043087473,-13.66358486,1.68E-42,3.01E-40,sciellin [Source:HGNC Symbol	Acc:HGNC:10573]
SECISBP2L,ENSG00000138593,1444.918756,-0.585303123,0.077378963,-7.564111723,3.91E-14,1.24E-12,SECIS binding protein 2 like [Source:HGNC Symbol	Acc:HGNC:28997]
ARHGAP11A,ENSG00000198826,3335.471063,-0.58447323,0.053399775,-10.94523772,7.00E-28,6.30E-26,Rho GTPase activating protein 11A [Source:HGNC Symbol	Acc:HGNC:15783]
FAM162A,ENSG00000114023,2348.206154,-0.583048387,0.056329594,-10.35065835,4.16E-25,3.09E-23,family with sequence similarity 162 member A [Source:HGNC Symbol	Acc:HGNC:17865]
ZMIZ1,ENSG00000108175,947.8219885,-0.577974111,0.082539956,-7.002355448,2.52E-12,6.50E-11,zinc finger MIZ-type containing 1 [Source:HGNC Symbol	Acc:HGNC:16493]
UQCRQ,ENSG00000164405,250.5741915,-0.576049674,0.15700011,-3.669103636,0.000243402,0.001593325,ubiquinol-cytochrome c reductase complex III subunit VII [Source:HGNC Symbol	Acc:HGNC:29594]
AUNIP,ENSG00000127423,445.7496539,-0.573977407,0.119502231,-4.803068532,1.56E-06,1.69E-05,aurora kinase A and ninein interacting protein [Source:HGNC Symbol	Acc:HGNC:28363]
PLAT,ENSG00000104368,33318.37123,-0.572924216,0.035377635,-16.19453144,5.51E-59,1.96E-56,"plasminogen activator, tissue type [Source:HGNC Symbol	Acc:HGNC:9051]"
S100A10,ENSG00000197747,7688.953938,-0.572868349,0.043475917,-13.17668247,1.20E-39,1.80E-37,S100 calcium binding protein A10 [Source:HGNC Symbol	Acc:HGNC:10487]
UBE2T,ENSG00000077152,2313.881032,-0.572120291,0.08514392,-6.71944974,1.82E-11,4.20E-10,ubiquitin conjugating enzyme E2 T [Source:HGNC Symbol	Acc:HGNC:25009]
IGF2BP2,ENSG00000073792,4241.830196,-0.571888144,0.053469329,-10.69562976,1.07E-26,8.70E-25,insulin like growth factor 2 mRNA binding protein 2 [Source:HGNC Symbol	Acc:HGNC:28867]
ACO1,ENSG00000122729,1889.628456,-0.571593966,0.063494161,-9.0023076,2.21E-19,1.10E-17,aconitase 1 [Source:HGNC Symbol	Acc:HGNC:117]
DCUN1D1,ENSG00000043093,2066.64043,-0.570042858,0.076081175,-7.492561134,6.75E-14,2.10E-12,defective in cullin neddylation 1 domain containing 1 [Source:HGNC Symbol	Acc:HGNC:18184]
PDE2A,ENSG00000186642,196.6242325,-0.569389192,0.16361321,-3.480093027,0.00050124,0.003023849,phosphodiesterase 2A [Source:HGNC Symbol	Acc:HGNC:8777]
LAT2,ENSG00000086730,155.2391773,-0.568792316,0.192663918,-2.952251378,0.00315466,0.014750407,linker for activation of T cells family member 2 [Source:HGNC Symbol	Acc:HGNC:12749]
KIRREL1,ENSG00000183853,411.5039594,-0.56875487,0.134443078,-4.230451123,2.33E-05,0.000198226,kirre like nephrin family adhesion molecule 1 [Source:HGNC Symbol	Acc:HGNC:15734]
KRT15,ENSG00000171346,1375.780968,-0.567238364,0.073624348,-7.704494243,1.31E-14,4.42E-13,keratin 15 [Source:HGNC Symbol	Acc:HGNC:6421]
DUSP7,ENSG00000164086,794.7559485,-0.564669612,0.096447842,-5.854663022,4.78E-09,8.09E-08,dual specificity phosphatase 7 [Source:HGNC Symbol	Acc:HGNC:3073]
KRT6A,ENSG00000205420,532.9665836,-0.563599902,0.107713157,-5.232414649,1.67E-07,2.18E-06,keratin 6A [Source:HGNC Symbol	Acc:HGNC:6443]
LHFPL2,ENSG00000145685,1666.872318,-0.562979325,0.06510837,-8.646804185,5.30E-18,2.35E-16,LHFPL tetraspan subfamily member 2 [Source:HGNC Symbol	Acc:HGNC:6588]
TNFRSF10C,ENSG00000173535,231.7400876,-0.56081379,0.152387235,-3.680188759,0.000233061,0.001533029,TNF receptor superfamily member 10c [Source:HGNC Symbol	Acc:HGNC:11906]
APBB2,ENSG00000163697,1710.987539,-0.56064629,0.075670131,-7.409083109,1.27E-13,3.87E-12,amyloid beta precursor protein binding family B member 2 [Source:HGNC Symbol	Acc:HGNC:582]
MYBL1,ENSG00000185697,1493.087458,-0.559738507,0.07687368,-7.281276304,3.31E-13,9.51E-12,MYB proto-oncogene like 1 [Source:HGNC Symbol	Acc:HGNC:7547]
CX3CL1,ENSG00000006210,1471.679727,-0.557630121,0.075949309,-7.342135507,2.10E-13,6.20E-12,C-X3-C motif chemokine ligand 1 [Source:HGNC Symbol	Acc:HGNC:10647]
FGFBP1,ENSG00000137440,283.8342942,-0.557025209,0.150081358,-3.71148834,0.000206044,0.001380875,fibroblast growth factor binding protein 1 [Source:HGNC Symbol	Acc:HGNC:19695]
PDGFB,ENSG00000100311,455.8678029,-0.556774375,0.109219547,-5.097753912,3.44E-07,4.22E-06,platelet derived growth factor subunit B [Source:HGNC Symbol	Acc:HGNC:8800]
KCTD14,ENSG00000151364,824.4973533,-0.556143062,0.08766041,-6.344289965,2.23E-10,4.53E-09,potassium channel tetramerization domain containing 14 [Source:HGNC Symbol	Acc:HGNC:23295]
PVR,ENSG00000073008,3343.929933,-0.554255195,0.057810843,-9.5873916,9.03E-22,5.48E-20,PVR cell adhesion molecule [Source:HGNC Symbol	Acc:HGNC:9705]
HS6ST2,ENSG00000171004,4420.488437,-0.554203789,0.050036624,-11.07596286,1.64E-28,1.52E-26,heparan sulfate 6-O-sulfotransferase 2 [Source:HGNC Symbol	Acc:HGNC:19133]
PIM1,ENSG00000137193,1646.651212,-0.554156779,0.068058047,-8.142413757,3.87E-16,1.48E-14,"Pim-1 proto-oncogene, serine/threonine kinase [Source:HGNC Symbol	Acc:HGNC:8986]"
MCL1,ENSG00000143384,15381.07454,-0.553285544,0.039093631,-14.15283075,1.79E-45,3.57E-43,"MCL1 apoptosis regulator, BCL2 family member [Source:HGNC Symbol	Acc:HGNC:6943]"
CALM2,ENSG00000143933,22547.17133,-0.550766446,0.038257531,-14.39628817,5.46E-47,1.13E-44,calmodulin 2 [Source:HGNC Symbol	Acc:HGNC:1445]
ETNK2,ENSG00000143845,122.6827284,-0.550556646,0.208375786,-2.64213351,0.008238557,0.032323993,ethanolamine kinase 2 [Source:HGNC Symbol	Acc:HGNC:25575]
MXD1,ENSG00000059728,793.964456,-0.550235292,0.109489515,-5.025461028,5.02E-07,5.97E-06,MAX dimerization protein 1 [Source:HGNC Symbol	Acc:HGNC:6761]
ZC3H12A,ENSG00000163874,588.6981087,-0.549463915,0.102365311,-5.367676899,7.98E-08,1.10E-06,zinc finger CCCH-type containing 12A [Source:HGNC Symbol	Acc:HGNC:26259]
SMAD3,ENSG00000166949,8868.760009,-0.548912952,0.043905996,-12.50200437,7.28E-36,9.79E-34,SMAD family member 3 [Source:HGNC Symbol	Acc:HGNC:6769]
NR4A1,ENSG00000123358,667.3810748,-0.548722507,0.092315467,-5.943993209,2.78E-09,4.91E-08,nuclear receptor subfamily 4 group A member 1 [Source:HGNC Symbol	Acc:HGNC:7980]
IER3,ENSG00000137331,2890.451505,-0.54812263,0.058434354,-9.38014357,6.59E-21,3.80E-19,immediate early response 3 [Source:HGNC Symbol	Acc:HGNC:5392]
UBE2E3,ENSG00000170035,2227.70396,-0.547873512,0.064082048,-8.549563044,1.24E-17,5.27E-16,ubiquitin conjugating enzyme E2 E3 [Source:HGNC Symbol	Acc:HGNC:12479]
DDTL,ENSG00000099974,310.6070096,-0.546272991,0.135591688,-4.028808831,5.61E-05,0.000439442,D-dopachrome tautomerase like [Source:HGNC Symbol	Acc:HGNC:33446]
TMC8,ENSG00000167895,417.9426714,-0.544810804,0.122634007,-4.442575267,8.89E-06,8.25E-05,transmembrane channel like 8 [Source:HGNC Symbol	Acc:HGNC:20474]
RAB3B,ENSG00000169213,163.6018169,-0.544448355,0.175113062,-3.109124745,0.001876425,0.009435862,"RAB3B, member RAS oncogene family [Source:HGNC Symbol	Acc:HGNC:9778]"
MPRIP,ENSG00000133030,24759.47488,-0.543510652,0.036784755,-14.77543208,2.11E-49,4.92E-47,myosin phosphatase Rho interacting protein [Source:HGNC Symbol	Acc:HGNC:30321]
SNAI2,ENSG00000019549,237.0873256,-0.543245839,0.177262392,-3.064642379,0.002179304,0.01074533,snail family transcriptional repressor 2 [Source:HGNC Symbol	Acc:HGNC:11094]
TK1,ENSG00000167900,5181.119969,-0.542623467,0.051947145,-10.44568416,1.53E-25,1.18E-23,thymidine kinase 1 [Source:HGNC Symbol	Acc:HGNC:11830]
MRPL11,ENSG00000174547,2156.28634,-0.5395871,0.061110679,-8.829669572,1.05E-18,5.01E-17,mitochondrial ribosomal protein L11 [Source:HGNC Symbol	Acc:HGNC:14042]
RPS11,ENSG00000142534,11264.40716,-0.538509254,0.050067983,-10.75556116,5.58E-27,4.63E-25,ribosomal protein S11 [Source:HGNC Symbol	Acc:HGNC:10384]
PRR7,ENSG00000131188,288.9370896,-0.535266404,0.144059869,-3.715583033,0.000202736,0.001359924,"proline rich 7, synaptic [Source:HGNC Symbol	Acc:HGNC:28130]"
RALB,ENSG00000144118,5936.515742,-0.534776184,0.044087264,-12.12994704,7.33E-34,9.12E-32,RAS like proto-oncogene B [Source:HGNC Symbol	Acc:HGNC:9840]
MYLK,ENSG00000065534,312.4045591,-0.534306609,0.129305438,-4.132127912,3.59E-05,0.000294259,myosin light chain kinase [Source:HGNC Symbol	Acc:HGNC:7590]
SIK1,ENSG00000142178,1153.588519,-0.530409217,0.090554664,-5.857337339,4.70E-09,7.98E-08,salt inducible kinase 1 [Source:HGNC Symbol	Acc:HGNC:11142]
MYC,ENSG00000136997,7423.153509,-0.529797613,0.047669749,-11.11391666,1.07E-28,1.01E-26,"MYC proto-oncogene, bHLH transcription factor [Source:HGNC Symbol	Acc:HGNC:7553]"
RPL28,ENSG00000108107,9853.937447,-0.529186689,0.109629304,-4.827055103,1.39E-06,1.51E-05,ribosomal protein L28 [Source:HGNC Symbol	Acc:HGNC:10330]
GAPDH,ENSG00000111640,160443.3655,-0.528614386,0.035734869,-14.7926772,1.63E-49,3.88E-47,glyceraldehyde-3-phosphate dehydrogenase [Source:HGNC Symbol	Acc:HGNC:4141]
SULT2B1,ENSG00000088002,239.3899264,-0.526224234,0.162760759,-3.233114896,0.001224483,0.006540948,sulfotransferase family 2B member 1 [Source:HGNC Symbol	Acc:HGNC:11459]
ITGA3,ENSG00000005884,33709.17794,-0.525856197,0.036972466,-14.22291368,6.60E-46,1.33E-43,integrin subunit alpha 3 [Source:HGNC Symbol	Acc:HGNC:6139]
ZC4H2,ENSG00000126970,189.1265693,-0.523870148,0.169030121,-3.099270969,0.001939975,0.009722675,zinc finger C4H2-type containing [Source:HGNC Symbol	Acc:HGNC:24931]
UACA,ENSG00000137831,2206.498906,-0.523435399,0.056398733,-9.280978054,1.68E-20,9.28E-19,uveal autoantigen with coiled-coil domains and ankyrin repeats [Source:HGNC Symbol	Acc:HGNC:15947]
C12orf57,ENSG00000111678,1544.188837,-0.522666772,0.06522338,-8.013488011,1.12E-15,4.11E-14,chromosome 12 open reading frame 57 [Source:HGNC Symbol	Acc:HGNC:29521]
RPL35,ENSG00000136942,8221.90801,-0.522472521,0.051423864,-10.1601179,2.99E-24,2.12E-22,ribosomal protein L35 [Source:HGNC Symbol	Acc:HGNC:10344]
VKORC1,ENSG00000167397,1626.100256,-0.520336246,0.077464301,-6.71711017,1.85E-11,4.26E-10,vitamin K epoxide reductase complex subunit 1 [Source:HGNC Symbol	Acc:HGNC:23663]
OST4,ENSG00000228474,1256.64849,-0.519771235,0.080356213,-6.468339105,9.91E-11,2.10E-09,"oligosaccharyltransferase complex subunit 4, non-catalytic [Source:HGNC Symbol	Acc:HGNC:32483]"
JUND,ENSG00000130522,805.4421729,-0.519164737,0.094323959,-5.504060107,3.71E-08,5.44E-07,"JunD proto-oncogene, AP-1 transcription factor subunit [Source:HGNC Symbol	Acc:HGNC:6206]"
PLIN2,ENSG00000147872,1117.583675,-0.518896266,0.079797635,-6.502652227,7.89E-11,1.69E-09,perilipin 2 [Source:HGNC Symbol	Acc:HGNC:248]
PLEK2,ENSG00000100558,782.6096421,-0.515363387,0.090770141,-5.677675308,1.37E-08,2.15E-07,pleckstrin 2 [Source:HGNC Symbol	Acc:HGNC:19238]
TAF10,ENSG00000166337,610.5309801,-0.515239391,0.123038025,-4.18764355,2.82E-05,0.000235942,TATA-box binding protein associated factor 10 [Source:HGNC Symbol	Acc:HGNC:11543]
CAPN2,ENSG00000162909,32456.47594,-0.514769532,0.035478835,-14.50920043,1.06E-47,2.26E-45,calpain 2 [Source:HGNC Symbol	Acc:HGNC:1479]
MOB3A,ENSG00000172081,2676.61043,-0.511444808,0.057571606,-8.883629303,6.47E-19,3.15E-17,MOB kinase activator 3A [Source:HGNC Symbol	Acc:HGNC:29802]
EIF3D,ENSG00000100353,10683.97273,-0.510959487,0.058524623,-8.730675445,2.53E-18,1.14E-16,eukaryotic translation initiation factor 3 subunit D [Source:HGNC Symbol	Acc:HGNC:3278]
SERPINB7,ENSG00000166396,278.8204469,-0.510700159,0.164710883,-3.100585394,0.001931385,0.00968613,serpin family B member 7 [Source:HGNC Symbol	Acc:HGNC:13902]
PKIB,ENSG00000135549,986.6580028,-0.508692776,0.083631664,-6.082538003,1.18E-09,2.19E-08,cAMP-dependent protein kinase inhibitor beta [Source:HGNC Symbol	Acc:HGNC:9018]
SLCO3A1,ENSG00000176463,612.441459,-0.507882698,0.105175227,-4.828919438,1.37E-06,1.50E-05,solute carrier organic anion transporter family member 3A1 [Source:HGNC Symbol	Acc:HGNC:10952]
E2F7,ENSG00000165891,604.47494,-0.507702696,0.10443981,-4.861198958,1.17E-06,1.29E-05,E2F transcription factor 7 [Source:HGNC Symbol	Acc:HGNC:23820]
ITGA6,ENSG00000091409,291.0488298,-0.507513395,0.139438114,-3.639703517,0.000272952,0.001759745,integrin subunit alpha 6 [Source:HGNC Symbol	Acc:HGNC:6142]
JCAD,ENSG00000165757,2070.375503,-0.506202594,0.067828663,-7.462959894,8.46E-14,2.61E-12,junctional cadherin 5 associated [Source:HGNC Symbol	Acc:HGNC:29283]
NUAK1,ENSG00000074590,594.8850773,-0.506023635,0.095862996,-5.278612803,1.30E-07,1.72E-06,NUAK family kinase 1 [Source:HGNC Symbol	Acc:HGNC:14311]
BHLHE40,ENSG00000134107,7649.028491,-0.505979987,0.042565841,-11.88699613,1.38E-32,1.61E-30,basic helix-loop-helix family member e40 [Source:HGNC Symbol	Acc:HGNC:1046]
MAGI1,ENSG00000151276,1939.841242,-0.50500634,0.066592722,-7.583506446,3.36E-14,1.08E-12,"membrane associated guanylate kinase, WW and PDZ domain containing 1 [Source:HGNC Symbol	Acc:HGNC:946]"
SESN3,ENSG00000149212,828.3929178,-0.503542298,0.101883511,-4.942333602,7.72E-07,8.86E-06,sestrin 3 [Source:HGNC Symbol	Acc:HGNC:23060]
SRPX2,ENSG00000102359,8643.779615,-0.503357401,0.039693235,-12.68118852,7.52E-37,1.05E-34,sushi repeat containing protein X-linked 2 [Source:HGNC Symbol	Acc:HGNC:30668]
C15orf39,ENSG00000167173,2550.53817,-0.50328766,0.059810974,-8.414637375,3.94E-17,1.63E-15,chromosome 15 open reading frame 39 [Source:HGNC Symbol	Acc:HGNC:24497]
MYRF,ENSG00000124920,2009.298282,-0.502088847,0.060967279,-8.235382285,1.79E-16,6.99E-15,myelin regulatory factor [Source:HGNC Symbol	Acc:HGNC:1181]
NAMPT,ENSG00000105835,34560.03167,-0.501773737,0.039632602,-12.66063052,9.77E-37,1.34E-34,nicotinamide phosphoribosyltransferase [Source:HGNC Symbol	Acc:HGNC:30092]
PKM,ENSG00000067225,74879.50185,-0.501761272,0.0402527,-12.46528231,1.15E-35,1.54E-33,pyruvate kinase M1/2 [Source:HGNC Symbol	Acc:HGNC:9021]
PTPRU,ENSG00000060656,3406.943111,-0.501382891,0.053623677,-9.35002817,8.76E-21,5.01E-19,protein tyrosine phosphatase receptor type U [Source:HGNC Symbol	Acc:HGNC:9683]
MCM5,ENSG00000100297,4494.919273,-0.499664996,0.053294756,-9.375500282,6.88E-21,3.95E-19,minichromosome maintenance complex component 5 [Source:HGNC Symbol	Acc:HGNC:6948]
CDH11,ENSG00000140937,5837.10056,-0.498910124,0.04274829,-11.67087914,1.80E-31,1.91E-29,cadherin 11 [Source:HGNC Symbol	Acc:HGNC:1750]
H2AX,ENSG00000188486,3077.044816,-0.498712682,0.054684228,-9.119863244,7.52E-20,3.95E-18,H2A.X variant histone [Source:HGNC Symbol	Acc:HGNC:4739]
IRS1,ENSG00000169047,4217.546919,-0.498654434,0.047766209,-10.4394811,1.64E-25,1.25E-23,insulin receptor substrate 1 [Source:HGNC Symbol	Acc:HGNC:6125]
PDK1,ENSG00000152256,2024.55491,-0.49698001,0.060578506,-8.203900068,2.33E-16,9.04E-15,pyruvate dehydrogenase kinase 1 [Source:HGNC Symbol	Acc:HGNC:8809]
UBE2I,ENSG00000103275,3435.988526,-0.496269377,0.064062713,-7.746618146,9.44E-15,3.19E-13,ubiquitin conjugating enzyme E2 I [Source:HGNC Symbol	Acc:HGNC:12485]
NRP1,ENSG00000099250,4226.851693,-0.494296919,0.052952968,-9.334640556,1.01E-20,5.71E-19,neuropilin 1 [Source:HGNC Symbol	Acc:HGNC:8004]
FUT11,ENSG00000196968,225.5053633,-0.492444495,0.166939174,-2.94984385,0.003179346,0.014837941,fucosyltransferase 11 [Source:HGNC Symbol	Acc:HGNC:19233]
NDUFS5,ENSG00000168653,1324.564047,-0.489048363,0.083036871,-5.889532645,3.87E-09,6.71E-08,NADH:ubiquinone oxidoreductase subunit S5 [Source:HGNC Symbol	Acc:HGNC:7712]
RPS26,ENSG00000197728,6574.475588,-0.488715711,0.126007977,-3.878450576,0.000105124,0.000770062,ribosomal protein S26 [Source:HGNC Symbol	Acc:HGNC:10414]
TUBA1B,ENSG00000123416,51040.21262,-0.487254595,0.052478596,-9.284825211,1.62E-20,8.99E-19,tubulin alpha 1b [Source:HGNC Symbol	Acc:HGNC:18809]
BCAR3,ENSG00000137936,1325.418933,-0.486205888,0.077141708,-6.302762766,2.92E-10,5.83E-09,"BCAR3 adaptor protein, NSP family member [Source:HGNC Symbol	Acc:HGNC:973]"
MIX23,ENSG00000160124,492.6720997,-0.485829796,0.116768894,-4.160609715,3.17E-05,0.000263469,mitochondrial matrix import factor 23 [Source:HGNC Symbol	Acc:HGNC:31136]
ERN1,ENSG00000178607,1125.648963,-0.484299262,0.075740866,-6.394160636,1.61E-10,3.31E-09,endoplasmic reticulum to nucleus signaling 1 [Source:HGNC Symbol	Acc:HGNC:3449]
TINAGL1,ENSG00000142910,628.5212873,-0.482735931,0.101110473,-4.774341524,1.80E-06,1.92E-05,tubulointerstitial nephritis antigen like 1 [Source:HGNC Symbol	Acc:HGNC:19168]
HS3ST1,ENSG00000002587,901.1747503,-0.482591703,0.086322051,-5.590595886,2.26E-08,3.43E-07,heparan sulfate-glucosamine 3-sulfotransferase 1 [Source:HGNC Symbol	Acc:HGNC:5194]
TLCD3A,ENSG00000167695,731.0152964,-0.481237675,0.089125478,-5.399552243,6.68E-08,9.42E-07,TLC domain containing 3A [Source:HGNC Symbol	Acc:HGNC:29646]
PLK3,ENSG00000173846,417.7167472,-0.48101557,0.113519412,-4.237297935,2.26E-05,0.000192608,polo like kinase 3 [Source:HGNC Symbol	Acc:HGNC:2154]
PHC2,ENSG00000134686,7677.184979,-0.481010517,0.051612814,-9.319594825,1.17E-20,6.55E-19,polyhomeotic homolog 2 [Source:HGNC Symbol	Acc:HGNC:3183]
SKAP2,ENSG00000005020,3637.100657,-0.478527194,0.052088194,-9.186864681,4.04E-20,2.19E-18,src kinase associated phosphoprotein 2 [Source:HGNC Symbol	Acc:HGNC:15687]
ECI2,ENSG00000198721,684.5515242,-0.478090003,0.099449738,-4.807353068,1.53E-06,1.65E-05,enoyl-CoA delta isomerase 2 [Source:HGNC Symbol	Acc:HGNC:14601]
UPP1,ENSG00000183696,2342.449724,-0.474432222,0.056807061,-8.351641766,6.73E-17,2.72E-15,uridine phosphorylase 1 [Source:HGNC Symbol	Acc:HGNC:12576]
SPART,ENSG00000133104,990.0655636,-0.473925799,0.088111437,-5.378709233,7.50E-08,1.05E-06,spartin [Source:HGNC Symbol	Acc:HGNC:18514]
ADORA2B,ENSG00000170425,1594.560271,-0.473907958,0.067872797,-6.982295979,2.90E-12,7.43E-11,adenosine A2b receptor [Source:HGNC Symbol	Acc:HGNC:264]
FAM216A,ENSG00000204856,662.7760842,-0.472765574,0.097723962,-4.837765092,1.31E-06,1.44E-05,family with sequence similarity 216 member A [Source:HGNC Symbol	Acc:HGNC:30180]
IL1RAP,ENSG00000196083,1867.706856,-0.472606025,0.07341009,-6.437889177,1.21E-10,2.54E-09,interleukin 1 receptor accessory protein [Source:HGNC Symbol	Acc:HGNC:5995]
WWC2,ENSG00000151718,609.1552608,-0.472603263,0.094287977,-5.012338553,5.38E-07,6.35E-06,WW and C2 domain containing 2 [Source:HGNC Symbol	Acc:HGNC:24148]
MPZL2,ENSG00000149573,3354.400228,-0.472353003,0.053556943,-8.819640882,1.15E-18,5.46E-17,myelin protein zero like 2 [Source:HGNC Symbol	Acc:HGNC:3496]
PIM2,ENSG00000102096,335.5352342,-0.470792728,0.129009548,-3.649285922,0.00026297,0.001704226,"Pim-2 proto-oncogene, serine/threonine kinase [Source:HGNC Symbol	Acc:HGNC:8987]"
ALDOA,ENSG00000149925,65946.0568,-0.470416176,0.034623279,-13.58670207,4.80E-42,8.14E-40,"aldolase, fructose-bisphosphate A [Source:HGNC Symbol	Acc:HGNC:414]"
PLK1,ENSG00000166851,2893.001395,-0.468976815,0.053678557,-8.736762672,2.40E-18,1.09E-16,polo like kinase 1 [Source:HGNC Symbol	Acc:HGNC:9077]
BRCA1,ENSG00000012048,3262.220958,-0.467476084,0.057621984,-8.11280781,4.95E-16,1.87E-14,BRCA1 DNA repair associated [Source:HGNC Symbol	Acc:HGNC:1100]
DYRK2,ENSG00000127334,1459.62753,-0.464284938,0.072580121,-6.396860931,1.59E-10,3.26E-09,dual specificity tyrosine phosphorylation regulated kinase 2 [Source:HGNC Symbol	Acc:HGNC:3093]
ABHD14A,ENSG00000248487,379.2566522,-0.463903642,0.119554527,-3.88026832,0.000104341,0.000766385,abhydrolase domain containing 14A [Source:HGNC Symbol	Acc:HGNC:24538]
LMCD1,ENSG00000071282,367.6171647,-0.463179216,0.124994867,-3.705585886,0.000210903,0.001409007,LIM and cysteine rich domains 1 [Source:HGNC Symbol	Acc:HGNC:6633]
HK2,ENSG00000159399,5851.746035,-0.462980564,0.052995731,-8.736186006,2.41E-18,1.09E-16,hexokinase 2 [Source:HGNC Symbol	Acc:HGNC:4923]
IL15RA,ENSG00000134470,348.4853586,-0.459549478,0.126149203,-3.64290434,0.000269579,0.001741007,interleukin 15 receptor subunit alpha [Source:HGNC Symbol	Acc:HGNC:5978]
PTPN14,ENSG00000152104,1196.29721,-0.457848,0.070533897,-6.491176826,8.52E-11,1.82E-09,protein tyrosine phosphatase non-receptor type 14 [Source:HGNC Symbol	Acc:HGNC:9647]
TOR1AIP1,ENSG00000143337,2055.122949,-0.457579504,0.061784758,-7.406025634,1.30E-13,3.95E-12,torsin 1A interacting protein 1 [Source:HGNC Symbol	Acc:HGNC:29456]
F3,ENSG00000117525,742.9445804,-0.456869925,0.095476657,-4.785147905,1.71E-06,1.83E-05,"coagulation factor III, tissue factor [Source:HGNC Symbol	Acc:HGNC:3541]"
LAMA3,ENSG00000053747,2811.13384,-0.455837008,0.055726761,-8.179858348,2.84E-16,1.10E-14,laminin subunit alpha 3 [Source:HGNC Symbol	Acc:HGNC:6483]
BICD1,ENSG00000151746,506.8168305,-0.455772409,0.113124612,-4.028941182,5.60E-05,0.000439426,BICD cargo adaptor 1 [Source:HGNC Symbol	Acc:HGNC:1049]
TSPAN4,ENSG00000214063,897.8689468,-0.455433826,0.088664386,-5.136603845,2.80E-07,3.49E-06,tetraspanin 4 [Source:HGNC Symbol	Acc:HGNC:11859]
EFNB2,ENSG00000125266,2801.270066,-0.45362971,0.053157911,-8.533625641,1.42E-17,6.01E-16,ephrin B2 [Source:HGNC Symbol	Acc:HGNC:3227]
ABCC3,ENSG00000108846,5475.958578,-0.452813014,0.046202823,-9.80054863,1.12E-22,7.08E-21,ATP binding cassette subfamily C member 3 [Source:HGNC Symbol	Acc:HGNC:54]
MAPKAPK3,ENSG00000114738,4533.74688,-0.45201165,0.048409895,-9.33717482,9.89E-21,5.59E-19,MAPK activated protein kinase 3 [Source:HGNC Symbol	Acc:HGNC:6888]
SHANK3,ENSG00000251322,261.4125331,-0.451232786,0.148407918,-3.040489969,0.002361936,0.011505186,SH3 and multiple ankyrin repeat domains 3 [Source:HGNC Symbol	Acc:HGNC:14294]
CDKN3,ENSG00000100526,2295.250332,-0.450771571,0.078812459,-5.71954712,1.07E-08,1.71E-07,cyclin dependent kinase inhibitor 3 [Source:HGNC Symbol	Acc:HGNC:1791]
ITGA5,ENSG00000161638,1350.281925,-0.450310232,0.076924559,-5.853920209,4.80E-09,8.12E-08,integrin subunit alpha 5 [Source:HGNC Symbol	Acc:HGNC:6141]
TXNRD1,ENSG00000198431,41445.01977,-0.448329168,0.039235898,-11.42650464,3.08E-30,3.09E-28,thioredoxin reductase 1 [Source:HGNC Symbol	Acc:HGNC:12437]
CLCN4,ENSG00000073464,206.7581214,-0.447252886,0.157904256,-2.832430842,0.004619556,0.020154011,chloride voltage-gated channel 4 [Source:HGNC Symbol	Acc:HGNC:2022]
CAV1,ENSG00000105974,15127.39451,-0.446824799,0.038211773,-11.69338053,1.38E-31,1.49E-29,caveolin 1 [Source:HGNC Symbol	Acc:HGNC:1527]
UBE2M,ENSG00000130725,1502.688571,-0.44622164,0.074014528,-6.028838532,1.65E-09,2.98E-08,ubiquitin conjugating enzyme E2 M [Source:HGNC Symbol	Acc:HGNC:12491]
EMP1,ENSG00000134531,11623.32885,-0.443451507,0.039133791,-11.33167775,9.14E-30,8.98E-28,epithelial membrane protein 1 [Source:HGNC Symbol	Acc:HGNC:3333]
RPL14,ENSG00000188846,7390.705523,-0.442183282,0.053043562,-8.336228984,7.67E-17,3.09E-15,ribosomal protein L14 [Source:HGNC Symbol	Acc:HGNC:10305]
QSOX1,ENSG00000116260,37353.94603,-0.441415843,0.042986998,-10.26858977,9.76E-25,7.11E-23,quiescin sulfhydryl oxidase 1 [Source:HGNC Symbol	Acc:HGNC:9756]
P2RY2,ENSG00000175591,733.4059128,-0.44024451,0.095659305,-4.602213137,4.18E-06,4.19E-05,purinergic receptor P2Y2 [Source:HGNC Symbol	Acc:HGNC:8541]
UBE2C,ENSG00000175063,3440.211784,-0.438989097,0.059621478,-7.362935498,1.80E-13,5.36E-12,ubiquitin conjugating enzyme E2 C [Source:HGNC Symbol	Acc:HGNC:15937]
NFATC2,ENSG00000101096,1430.246391,-0.436962858,0.077110451,-5.66671383,1.46E-08,2.28E-07,nuclear factor of activated T cells 2 [Source:HGNC Symbol	Acc:HGNC:7776]
SERPINB1,ENSG00000021355,8640.145852,-0.436685739,0.039701323,-10.99927435,3.85E-28,3.51E-26,serpin family B member 1 [Source:HGNC Symbol	Acc:HGNC:3311]
CDC42EP1,ENSG00000128283,4696.193569,-0.43632892,0.062816256,-6.946114684,3.75E-12,9.40E-11,CDC42 effector protein 1 [Source:HGNC Symbol	Acc:HGNC:17014]
TCEAL3,ENSG00000196507,504.9358217,-0.436077827,0.121755985,-3.581572004,0.000341533,0.002154429,transcription elongation factor A like 3 [Source:HGNC Symbol	Acc:HGNC:28247]
P3H4,ENSG00000141696,1373.843092,-0.434823222,0.06906831,-6.295553206,3.06E-10,6.07E-09,prolyl 3-hydroxylase family member 4 (inactive) [Source:HGNC Symbol	Acc:HGNC:16946]
ACTN1,ENSG00000072110,7079.122837,-0.434399928,0.042318471,-10.26501946,1.01E-24,7.34E-23,actinin alpha 1 [Source:HGNC Symbol	Acc:HGNC:163]
PLEKHG5,ENSG00000171680,791.8329405,-0.433266161,0.084399028,-5.133544428,2.84E-07,3.54E-06,pleckstrin homology and RhoGEF domain containing G5 [Source:HGNC Symbol	Acc:HGNC:29105]
KRT80,ENSG00000167767,5241.681846,-0.431813136,0.048865156,-8.83683117,9.85E-19,4.73E-17,keratin 80 [Source:HGNC Symbol	Acc:HGNC:27056]
PFN1,ENSG00000108518,22235.97035,-0.43072421,0.054416412,-7.915336515,2.47E-15,8.68E-14,profilin 1 [Source:HGNC Symbol	Acc:HGNC:8881]
CBX5,ENSG00000094916,6816.127959,-0.430278724,0.04521075,-9.517177239,1.78E-21,1.05E-19,chromobox 5 [Source:HGNC Symbol	Acc:HGNC:1555]
MMACHC,ENSG00000132763,528.9116371,-0.4279138,0.107922053,-3.965026514,7.34E-05,0.000560262,metabolism of cobalamin associated C [Source:HGNC Symbol	Acc:HGNC:24525]
PPFIA4,ENSG00000143847,460.7030863,-0.427636425,0.115820043,-3.692248881,0.00022228,0.001476424,PTPRF interacting protein alpha 4 [Source:HGNC Symbol	Acc:HGNC:9248]
SLC43A3,ENSG00000134802,2266.737487,-0.426163112,0.061722253,-6.9045294,5.04E-12,1.25E-10,solute carrier family 43 member 3 [Source:HGNC Symbol	Acc:HGNC:17466]
CTNNAL1,ENSG00000119326,1892.955698,-0.425933825,0.064993917,-6.553441351,5.62E-11,1.23E-09,catenin alpha like 1 [Source:HGNC Symbol	Acc:HGNC:2512]
GALNT14,ENSG00000158089,756.3244743,-0.425392318,0.097105297,-4.38073238,1.18E-05,0.000107512,polypeptide N-acetylgalactosaminyltransferase 14 [Source:HGNC Symbol	Acc:HGNC:22946]
CCDC85B,ENSG00000175602,2129.51689,-0.424491438,0.060772512,-6.984924974,2.85E-12,7.32E-11,coiled-coil domain containing 85B [Source:HGNC Symbol	Acc:HGNC:24926]
CCNH,ENSG00000134480,740.5714962,-0.423970881,0.097034183,-4.369294064,1.25E-05,0.000112751,cyclin H [Source:HGNC Symbol	Acc:HGNC:1594]
ASPH,ENSG00000198363,63556.70599,-0.423896915,0.04015586,-10.55629017,4.75E-26,3.73E-24,aspartate beta-hydroxylase [Source:HGNC Symbol	Acc:HGNC:757]
MCM4,ENSG00000104738,9751.076344,-0.423280659,0.039646213,-10.67644621,1.31E-26,1.06E-24,minichromosome maintenance complex component 4 [Source:HGNC Symbol	Acc:HGNC:6947]
BNIP3L,ENSG00000104765,3452.883366,-0.422815947,0.070410263,-6.005032923,1.91E-09,3.42E-08,BCL2 interacting protein 3 like [Source:HGNC Symbol	Acc:HGNC:1085]
RASEF,ENSG00000165105,2713.963178,-0.420914543,0.052913397,-7.954782049,1.79E-15,6.44E-14,RAS and EF-hand domain containing [Source:HGNC Symbol	Acc:HGNC:26464]
RP1,ENSG00000104237,246.4168907,-0.420214555,0.157376552,-2.670121754,0.007582375,0.030299047,RP1 axonemal microtubule associated [Source:HGNC Symbol	Acc:HGNC:10263]
TMEM51,ENSG00000171729,1268.489719,-0.419897717,0.07825148,-5.366003517,8.05E-08,1.11E-06,transmembrane protein 51 [Source:HGNC Symbol	Acc:HGNC:25488]
EGFR,ENSG00000146648,6867.251506,-0.419662887,0.046336214,-9.05690928,1.34E-19,6.91E-18,epidermal growth factor receptor [Source:HGNC Symbol	Acc:HGNC:3236]
TMEM109,ENSG00000110108,3782.699867,-0.419241376,0.048933866,-8.567509785,1.06E-17,4.55E-16,transmembrane protein 109 [Source:HGNC Symbol	Acc:HGNC:28771]
TBC1D2,ENSG00000095383,531.3993786,-0.418855614,0.11159922,-3.753212736,0.000174583,0.001196348,TBC1 domain family member 2 [Source:HGNC Symbol	Acc:HGNC:18026]
HSPG2,ENSG00000142798,10930.43327,-0.417761592,0.046341892,-9.01477196,1.97E-19,9.85E-18,heparan sulfate proteoglycan 2 [Source:HGNC Symbol	Acc:HGNC:5273]
DNAH11,ENSG00000105877,811.3426039,-0.416982367,0.108865254,-3.830261293,0.000128007,0.000915872,dynein axonemal heavy chain 11 [Source:HGNC Symbol	Acc:HGNC:2942]
TIMP1,ENSG00000102265,1266.890897,-0.416051337,0.074750928,-5.565835058,2.61E-08,3.91E-07,TIMP metallopeptidase inhibitor 1 [Source:HGNC Symbol	Acc:HGNC:11820]
CLCF1,ENSG00000175505,736.7068431,-0.415278585,0.092281854,-4.500110981,6.79E-06,6.46E-05,cardiotrophin like cytokine factor 1 [Source:HGNC Symbol	Acc:HGNC:17412]
THSD4,ENSG00000187720,793.2885883,-0.413758534,0.084830936,-4.877448661,1.07E-06,1.20E-05,thrombospondin type 1 domain containing 4 [Source:HGNC Symbol	Acc:HGNC:25835]
PC,ENSG00000173599,1024.883234,-0.413329101,0.093447042,-4.423137332,9.73E-06,8.97E-05,pyruvate carboxylase [Source:HGNC Symbol	Acc:HGNC:8636]
KRT7,ENSG00000135480,53969.68039,-0.412846949,0.051327069,-8.043454538,8.73E-16,3.26E-14,keratin 7 [Source:HGNC Symbol	Acc:HGNC:6445]
GALNT7,ENSG00000109586,5548.024967,-0.410868607,0.051806095,-7.930893259,2.18E-15,7.73E-14,polypeptide N-acetylgalactosaminyltransferase 7 [Source:HGNC Symbol	Acc:HGNC:4129]
MYO1E,ENSG00000157483,1917.951812,-0.409429817,0.060706971,-6.744362484,1.54E-11,3.58E-10,myosin IE [Source:HGNC Symbol	Acc:HGNC:7599]
THBS1,ENSG00000137801,2656.959725,-0.408104407,0.061052988,-6.68442969,2.32E-11,5.27E-10,thrombospondin 1 [Source:HGNC Symbol	Acc:HGNC:11785]
UQCC2,ENSG00000137288,574.9197592,-0.408080628,0.103354352,-3.94836423,7.87E-05,0.000595905,ubiquinol-cytochrome c reductase complex assembly factor 2 [Source:HGNC Symbol	Acc:HGNC:21237]
YBX1,ENSG00000065978,24800.4018,-0.406402635,0.047884447,-8.487153155,2.12E-17,8.90E-16,Y-box binding protein 1 [Source:HGNC Symbol	Acc:HGNC:8014]
OSBPL10,ENSG00000144645,2263.347824,-0.406128702,0.058934616,-6.891174113,5.53E-12,1.37E-10,oxysterol binding protein like 10 [Source:HGNC Symbol	Acc:HGNC:16395]
MCM10,ENSG00000065328,924.5990384,-0.405840715,0.086287583,-4.703350154,2.56E-06,2.65E-05,minichromosome maintenance 10 replication initiation factor [Source:HGNC Symbol	Acc:HGNC:18043]
AATF,ENSG00000275700,3050.430758,-0.404562504,0.058126413,-6.960045879,3.40E-12,8.58E-11,apoptosis antagonizing transcription factor [Source:HGNC Symbol	Acc:HGNC:19235]
TMEM223,ENSG00000168569,425.9007621,-0.403824284,0.113905165,-3.545267534,0.000392215,0.002438089,transmembrane protein 223 [Source:HGNC Symbol	Acc:HGNC:28464]
PROSER2,ENSG00000148426,516.211325,-0.403320711,0.109538347,-3.682004723,0.000231407,0.001527183,proline and serine rich 2 [Source:HGNC Symbol	Acc:HGNC:23728]
CEBPB,ENSG00000172216,1146.428521,-0.402772157,0.073892541,-5.450782323,5.01E-08,7.22E-07,CCAAT enhancer binding protein beta [Source:HGNC Symbol	Acc:HGNC:1834]
JUNB,ENSG00000171223,6081.582051,-0.402632006,0.050074135,-8.040718093,8.93E-16,3.32E-14,"JunB proto-oncogene, AP-1 transcription factor subunit [Source:HGNC Symbol	Acc:HGNC:6205]"
IL27RA,ENSG00000104998,1369.596162,-0.401932477,0.069931434,-5.74752232,9.06E-09,1.47E-07,interleukin 27 receptor subunit alpha [Source:HGNC Symbol	Acc:HGNC:17290]
CD68,ENSG00000129226,2496.066406,-0.400800847,0.059677865,-6.716072148,1.87E-11,4.29E-10,CD68 molecule [Source:HGNC Symbol	Acc:HGNC:1693]
CKLF,ENSG00000217555,402.7065656,-0.400756968,0.123486045,-3.245362408,0.001173012,0.006302091,chemokine like factor [Source:HGNC Symbol	Acc:HGNC:13253]
BOLA2B,ENSG00000169627,505.052698,-0.400581546,0.137661976,-2.90989246,0.003615531,0.016471858,bolA family member 2B [Source:HGNC Symbol	Acc:HGNC:32479]
RPS23,ENSG00000186468,6057.818896,-0.399164863,0.061173786,-6.525096588,6.80E-11,1.46E-09,ribosomal protein S23 [Source:HGNC Symbol	Acc:HGNC:10410]
RAB31,ENSG00000168461,1703.05743,-0.398443677,0.066269092,-6.01251153,1.83E-09,3.28E-08,"RAB31, member RAS oncogene family [Source:HGNC Symbol	Acc:HGNC:9771]"
RNF113A,ENSG00000125352,535.1577316,-0.39817086,0.11261374,-3.535721829,0.000406663,0.00250907,ring finger protein 113A [Source:HGNC Symbol	Acc:HGNC:12974]
BDKRB2,ENSG00000168398,324.6137666,-0.398125839,0.139815847,-2.847501538,0.004406388,0.019382653,bradykinin receptor B2 [Source:HGNC Symbol	Acc:HGNC:1030]
PNP,ENSG00000198805,3075.271279,-0.394901975,0.056297751,-7.01452491,2.31E-12,5.99E-11,purine nucleoside phosphorylase [Source:HGNC Symbol	Acc:HGNC:7892]
ST3GAL2,ENSG00000157350,459.7321168,-0.393613139,0.112092051,-3.511516971,0.000445557,0.002717588,"ST3 beta-galactoside alpha-2,3-sialyltransferase 2 [Source:HGNC Symbol	Acc:HGNC:10863]"
NXN,ENSG00000167693,704.2430428,-0.393048308,0.092397978,-4.253862651,2.10E-05,0.000179917,nucleoredoxin [Source:HGNC Symbol	Acc:HGNC:18008]
ITGB1BP1,ENSG00000119185,1737.596,-0.392558688,0.067952468,-5.776960015,7.61E-09,1.25E-07,integrin subunit beta 1 binding protein 1 [Source:HGNC Symbol	Acc:HGNC:23927]
KDELR3,ENSG00000100196,1082.118173,-0.392460083,0.083909543,-4.677180569,2.91E-06,2.99E-05,KDEL endoplasmic reticulum protein retention receptor 3 [Source:HGNC Symbol	Acc:HGNC:6306]
RPL22,ENSG00000116251,7040.054422,-0.392324668,0.049594005,-7.910727637,2.56E-15,8.99E-14,ribosomal protein L22 [Source:HGNC Symbol	Acc:HGNC:10315]
PPARD,ENSG00000112033,3428.787235,-0.391836247,0.04969111,-7.885439642,3.13E-15,1.09E-13,peroxisome proliferator activated receptor delta [Source:HGNC Symbol	Acc:HGNC:9235]
IL4R,ENSG00000077238,5172.379547,-0.391421556,0.04752173,-8.236685764,1.77E-16,6.94E-15,interleukin 4 receptor [Source:HGNC Symbol	Acc:HGNC:6015]
RPL30,ENSG00000156482,11377.20952,-0.391334555,0.049667737,-7.879049465,3.30E-15,1.14E-13,ribosomal protein L30 [Source:HGNC Symbol	Acc:HGNC:10333]
ELF4,ENSG00000102034,2020.028439,-0.39104121,0.060183005,-6.497535422,8.16E-11,1.75E-09,E74 like ETS transcription factor 4 [Source:HGNC Symbol	Acc:HGNC:3319]
G6PD,ENSG00000160211,3722.165129,-0.390812434,0.053140212,-7.354363449,1.92E-13,5.70E-12,glucose-6-phosphate dehydrogenase [Source:HGNC Symbol	Acc:HGNC:4057]
F5,ENSG00000198734,781.3849527,-0.390695604,0.097372897,-4.012364998,6.01E-05,0.000467571,coagulation factor V [Source:HGNC Symbol	Acc:HGNC:3542]
DOCK9,ENSG00000088387,7277.439691,-0.390491297,0.0477663,-8.17503758,2.96E-16,1.14E-14,dedicator of cytokinesis 9 [Source:HGNC Symbol	Acc:HGNC:14132]
SEMA4B,ENSG00000185033,31600.37156,-0.390442852,0.038700546,-10.08882037,6.19E-24,4.30E-22,semaphorin 4B [Source:HGNC Symbol	Acc:HGNC:10730]
IER5,ENSG00000162783,2597.614711,-0.390060961,0.055491197,-7.0292403,2.08E-12,5.43E-11,immediate early response 5 [Source:HGNC Symbol	Acc:HGNC:5393]
ASF1B,ENSG00000105011,2175.102248,-0.389915243,0.067781752,-5.752510522,8.79E-09,1.43E-07,anti-silencing function 1B histone chaperone [Source:HGNC Symbol	Acc:HGNC:20996]
WDCP,ENSG00000163026,510.2276736,-0.387594234,0.10981072,-3.529657512,0.000416098,0.002558822,WD repeat and coiled coil containing [Source:HGNC Symbol	Acc:HGNC:26157]
HJURP,ENSG00000123485,2029.129364,-0.387254945,0.057760083,-6.704542765,2.02E-11,4.63E-10,Holliday junction recognition protein [Source:HGNC Symbol	Acc:HGNC:25444]
ARID3B,ENSG00000179361,528.7153511,-0.386802184,0.112617909,-3.434641862,0.000593337,0.003501606,AT-rich interaction domain 3B [Source:HGNC Symbol	Acc:HGNC:14350]
MAFK,ENSG00000198517,1198.802997,-0.386127966,0.081890909,-4.715150563,2.42E-06,2.51E-05,MAF bZIP transcription factor K [Source:HGNC Symbol	Acc:HGNC:6782]
AP1S3,ENSG00000152056,1419.912637,-0.385512072,0.080297099,-4.801071011,1.58E-06,1.70E-05,adaptor related protein complex 1 subunit sigma 3 [Source:HGNC Symbol	Acc:HGNC:18971]
PKMYT1,ENSG00000127564,1157.75731,-0.384516101,0.084778946,-4.535514068,5.75E-06,5.57E-05,"protein kinase, membrane associated tyrosine/threonine 1 [Source:HGNC Symbol	Acc:HGNC:29650]"
DRAP1,ENSG00000175550,4730.370569,-0.384083352,0.057478794,-6.682174815,2.35E-11,5.34E-10,DR1 associated protein 1 [Source:HGNC Symbol	Acc:HGNC:3019]
RIOK3,ENSG00000101782,2134.65235,-0.383585333,0.067866308,-5.652073054,1.59E-08,2.47E-07,RIO kinase 3 [Source:HGNC Symbol	Acc:HGNC:11451]
C19orf53,ENSG00000104979,1073.760276,-0.382879425,0.100077572,-3.825826482,0.000130334,0.000929845,chromosome 19 open reading frame 53 [Source:HGNC Symbol	Acc:HGNC:24991]
LDHA,ENSG00000134333,42752.78891,-0.382241004,0.035089814,-10.89321838,1.24E-27,1.07E-25,lactate dehydrogenase A [Source:HGNC Symbol	Acc:HGNC:6535]
FADS1,ENSG00000149485,4163.73821,-0.382158715,0.049457571,-7.727001283,1.10E-14,3.72E-13,fatty acid desaturase 1 [Source:HGNC Symbol	Acc:HGNC:3574]
SERPINB8,ENSG00000166401,773.0931135,-0.382133578,0.087872232,-4.348740998,1.37E-05,0.000122957,serpin family B member 8 [Source:HGNC Symbol	Acc:HGNC:8952]
ZNF185,ENSG00000147394,5154.347929,-0.382110627,0.04661786,-8.196657376,2.47E-16,9.58E-15,zinc finger protein 185 with LIM domain [Source:HGNC Symbol	Acc:HGNC:12976]
H1-0,ENSG00000189060,24351.63297,-0.381228466,0.049742086,-7.664102962,1.80E-14,5.93E-13,H1.0 linker histone [Source:HGNC Symbol	Acc:HGNC:4714]
UBE2L3,ENSG00000185651,4103.351923,-0.380662784,0.054357736,-7.002918237,2.51E-12,6.49E-11,ubiquitin conjugating enzyme E2 L3 [Source:HGNC Symbol	Acc:HGNC:12488]
RTEL1,ENSG00000258366,1398.026729,-0.380144391,0.080596476,-4.716637879,2.40E-06,2.49E-05,regulator of telomere elongation helicase 1 [Source:HGNC Symbol	Acc:HGNC:15888]
TMUB1,ENSG00000164897,2919.156205,-0.379594533,0.065903475,-5.759856079,8.42E-09,1.38E-07,transmembrane and ubiquitin like domain containing 1 [Source:HGNC Symbol	Acc:HGNC:21709]
RBM14,ENSG00000239306,2133.656377,-0.378226919,0.067972545,-5.564407214,2.63E-08,3.94E-07,RNA binding motif protein 14 [Source:HGNC Symbol	Acc:HGNC:14219]
VAMP7,ENSG00000124333,1550.913688,-0.377621513,0.064431688,-5.860804325,4.61E-09,7.84E-08,vesicle associated membrane protein 7 [Source:HGNC Symbol	Acc:HGNC:11486]
BNIP3,ENSG00000176171,5225.322552,-0.376748113,0.052415034,-7.187787253,6.58E-13,1.84E-11,BCL2 interacting protein 3 [Source:HGNC Symbol	Acc:HGNC:1084]
B3GNT5,ENSG00000176597,5472.884044,-0.376120552,0.04898445,-7.67836628,1.61E-14,5.33E-13,"UDP-GlcNAc:betaGal beta-1,3-N-acetylglucosaminyltransferase 5 [Source:HGNC Symbol	Acc:HGNC:15684]"
RITA1,ENSG00000139405,1558.638422,-0.375599104,0.064919534,-5.785609988,7.22E-09,1.20E-07,RBPJ interacting and tubulin associated 1 [Source:HGNC Symbol	Acc:HGNC:25925]
TLE3,ENSG00000140332,3022.748411,-0.374618179,0.052745355,-7.102391859,1.23E-12,3.30E-11,"TLE family member 3, transcriptional corepressor [Source:HGNC Symbol	Acc:HGNC:11839]"
TLNRD1,ENSG00000140406,1592.287615,-0.373851137,0.072929322,-5.126211594,2.96E-07,3.66E-06,talin rod domain containing 1 [Source:HGNC Symbol	Acc:HGNC:13519]
MCM6,ENSG00000076003,4541.916,-0.373604119,0.04734682,-7.890796383,3.00E-15,1.04E-13,minichromosome maintenance complex component 6 [Source:HGNC Symbol	Acc:HGNC:6949]
NECTIN1,ENSG00000110400,2677.804766,-0.372463075,0.059176198,-6.29413658,3.09E-10,6.12E-09,nectin cell adhesion molecule 1 [Source:HGNC Symbol	Acc:HGNC:9706]
PYGL,ENSG00000100504,10300.67174,-0.37225661,0.040761227,-9.132615517,6.69E-20,3.53E-18,glycogen phosphorylase L [Source:HGNC Symbol	Acc:HGNC:9725]
MIS18A,ENSG00000159055,735.4383106,-0.370892779,0.086661619,-4.279781315,1.87E-05,0.000161581,MIS18 kinetochore protein A [Source:HGNC Symbol	Acc:HGNC:1286]
FAM234B,ENSG00000084444,500.5731241,-0.369563958,0.106323792,-3.475835007,0.000509265,0.003064834,family with sequence similarity 234 member B [Source:HGNC Symbol	Acc:HGNC:29288]
SNX9,ENSG00000130340,2684.729754,-0.369236972,0.053359248,-6.919830876,4.52E-12,1.13E-10,sorting nexin 9 [Source:HGNC Symbol	Acc:HGNC:14973]
HAUS8,ENSG00000131351,502.0586319,-0.369123169,0.110867221,-3.329416622,0.000870281,0.004888576,HAUS augmin like complex subunit 8 [Source:HGNC Symbol	Acc:HGNC:30532]
CHAC1,ENSG00000128965,1072.615718,-0.36649545,0.078837714,-4.64873257,3.34E-06,3.40E-05,ChaC glutathione specific gamma-glutamylcyclotransferase 1 [Source:HGNC Symbol	Acc:HGNC:28680]
CDCP1,ENSG00000163814,7706.397139,-0.366138089,0.044623883,-8.204980566,2.31E-16,8.99E-15,CUB domain containing protein 1 [Source:HGNC Symbol	Acc:HGNC:24357]
NDUFV3,ENSG00000160194,1170.489379,-0.36581134,0.075162247,-4.866955904,1.13E-06,1.25E-05,NADH:ubiquinone oxidoreductase subunit V3 [Source:HGNC Symbol	Acc:HGNC:7719]
PFKP,ENSG00000067057,5779.638456,-0.365650489,0.045748193,-7.992676073,1.32E-15,4.79E-14,"phosphofructokinase, platelet [Source:HGNC Symbol	Acc:HGNC:8878]"
C1orf116,ENSG00000182795,6207.041238,-0.365619108,0.04419409,-8.273031799,1.31E-16,5.20E-15,chromosome 1 open reading frame 116 [Source:HGNC Symbol	Acc:HGNC:28667]
BMP4,ENSG00000125378,305.1172682,-0.365584858,0.130516517,-2.801062006,0.005093473,0.021819772,bone morphogenetic protein 4 [Source:HGNC Symbol	Acc:HGNC:1071]
SFXN3,ENSG00000107819,1607.415164,-0.36540895,0.070802301,-5.160975618,2.46E-07,3.09E-06,sideroflexin 3 [Source:HGNC Symbol	Acc:HGNC:16087]
FERMT1,ENSG00000101311,785.1292638,-0.365100767,0.086645351,-4.213737509,2.51E-05,0.000212399,FERM domain containing kindlin 1 [Source:HGNC Symbol	Acc:HGNC:15889]
PAK1IP1,ENSG00000111845,1162.834418,-0.364824163,0.079845034,-4.569152831,4.90E-06,4.84E-05,PAK1 interacting protein 1 [Source:HGNC Symbol	Acc:HGNC:20882]
ENPP5,ENSG00000112796,791.8086198,-0.364328791,0.108890476,-3.345827867,0.000820373,0.004641421,ectonucleotide pyrophosphatase/phosphodiesterase family member 5 [Source:HGNC Symbol	Acc:HGNC:13717]
C21orf91,ENSG00000154642,530.9230427,-0.363826895,0.119246665,-3.051044605,0.002280467,0.011170321,chromosome 21 open reading frame 91 [Source:HGNC Symbol	Acc:HGNC:16459]
PDLIM7,ENSG00000196923,1939.490446,-0.363468708,0.060744219,-5.983593418,2.18E-09,3.89E-08,PDZ and LIM domain 7 [Source:HGNC Symbol	Acc:HGNC:22958]
UQCR11,ENSG00000127540,877.7602002,-0.363467854,0.09009853,-4.034115257,5.48E-05,0.000430761,"ubiquinol-cytochrome c reductase, complex III subunit XI [Source:HGNC Symbol	Acc:HGNC:30862]"
RPS16,ENSG00000105193,7804.4867,-0.362766108,0.041407458,-8.760888074,1.94E-18,8.90E-17,ribosomal protein S16 [Source:HGNC Symbol	Acc:HGNC:10396]
UXS1,ENSG00000115652,1573.032278,-0.362633107,0.068674116,-5.280491798,1.29E-07,1.71E-06,UDP-glucuronate decarboxylase 1 [Source:HGNC Symbol	Acc:HGNC:17729]
SLC25A19,ENSG00000125454,730.0604196,-0.362355074,0.104744143,-3.459430425,0.000541319,0.00323413,solute carrier family 25 member 19 [Source:HGNC Symbol	Acc:HGNC:14409]
DICER1,ENSG00000100697,2396.343101,-0.361822953,0.059512728,-6.079757424,1.20E-09,2.22E-08,"dicer 1, ribonuclease III [Source:HGNC Symbol	Acc:HGNC:17098]"
MAPRE3,ENSG00000084764,668.9421769,-0.361526748,0.102769712,-3.517833633,0.000435085,0.00266133,microtubule associated protein RP/EB family member 3 [Source:HGNC Symbol	Acc:HGNC:6892]
ENO1,ENSG00000074800,131573.9458,-0.361376244,0.042811581,-8.441086093,3.14E-17,1.31E-15,enolase 1 [Source:HGNC Symbol	Acc:HGNC:3350]
ZNF706,ENSG00000120963,1588.144913,-0.360749374,0.064365717,-5.604681954,2.09E-08,3.18E-07,zinc finger protein 706 [Source:HGNC Symbol	Acc:HGNC:24992]
RPS20,ENSG00000008988,11678.14557,-0.359732838,0.05311219,-6.773074798,1.26E-11,2.98E-10,ribosomal protein S20 [Source:HGNC Symbol	Acc:HGNC:10405]
AIF1L,ENSG00000126878,883.762749,-0.359639682,0.085051403,-4.228497932,2.35E-05,0.000199841,allograft inflammatory factor 1 like [Source:HGNC Symbol	Acc:HGNC:28904]
TTC9,ENSG00000133985,2618.289709,-0.358757505,0.053199531,-6.743621545,1.54E-11,3.59E-10,tetratricopeptide repeat domain 9 [Source:HGNC Symbol	Acc:HGNC:20267]
RGS10,ENSG00000148908,1474.642513,-0.357999015,0.066805817,-5.358800061,8.38E-08,1.15E-06,regulator of G protein signaling 10 [Source:HGNC Symbol	Acc:HGNC:9992]
GSK3A,ENSG00000105723,2313.768991,-0.356998762,0.062975892,-5.668816298,1.44E-08,2.25E-07,glycogen synthase kinase 3 alpha [Source:HGNC Symbol	Acc:HGNC:4616]
SESN2,ENSG00000130766,1523.111264,-0.35683301,0.073123109,-4.879893869,1.06E-06,1.19E-05,sestrin 2 [Source:HGNC Symbol	Acc:HGNC:20746]
PAQR4,ENSG00000162073,1427.533667,-0.356515953,0.069594128,-5.122787861,3.01E-07,3.72E-06,progestin and adipoQ receptor family member 4 [Source:HGNC Symbol	Acc:HGNC:26386]
ARHGAP45,ENSG00000180448,2271.082739,-0.355988744,0.061068626,-5.829322951,5.57E-09,9.33E-08,Rho GTPase activating protein 45 [Source:HGNC Symbol	Acc:HGNC:17102]
SNRPD1,ENSG00000167088,1367.355901,-0.355601834,0.082422565,-4.314374768,1.60E-05,0.000140767,small nuclear ribonucleoprotein D1 polypeptide [Source:HGNC Symbol	Acc:HGNC:11158]
MSN,ENSG00000147065,40727.33717,-0.355295256,0.046360174,-7.663803276,1.81E-14,5.93E-13,moesin [Source:HGNC Symbol	Acc:HGNC:7373]
TUBG1,ENSG00000131462,2490.213136,-0.35370193,0.053376492,-6.626548856,3.44E-11,7.67E-10,tubulin gamma 1 [Source:HGNC Symbol	Acc:HGNC:12417]
RPL5,ENSG00000122406,13167.02861,-0.353035264,0.040282645,-8.76395444,1.89E-18,8.71E-17,ribosomal protein L5 [Source:HGNC Symbol	Acc:HGNC:10360]
ELOB,ENSG00000103363,982.0430287,-0.350984594,0.082492706,-4.254734855,2.09E-05,0.00017932,elongin B [Source:HGNC Symbol	Acc:HGNC:11619]
CDT1,ENSG00000167513,1775.002666,-0.350961135,0.065980565,-5.319159321,1.04E-07,1.41E-06,chromatin licensing and DNA replication factor 1 [Source:HGNC Symbol	Acc:HGNC:24576]
DEGS1,ENSG00000143753,1984.739334,-0.350497181,0.060625851,-5.781315614,7.41E-09,1.22E-07,"delta 4-desaturase, sphingolipid 1 [Source:HGNC Symbol	Acc:HGNC:13709]"
IFFO2,ENSG00000169991,2008.004078,-0.350160317,0.064480012,-5.430524977,5.62E-08,8.04E-07,intermediate filament family orphan 2 [Source:HGNC Symbol	Acc:HGNC:27006]
SF3A2,ENSG00000104897,1915.44652,-0.349935452,0.060970234,-5.739447423,9.50E-09,1.53E-07,splicing factor 3a subunit 2 [Source:HGNC Symbol	Acc:HGNC:10766]
CKS1B,ENSG00000173207,3256.387485,-0.349771951,0.056048065,-6.240571366,4.36E-10,8.44E-09,CDC28 protein kinase regulatory subunit 1B [Source:HGNC Symbol	Acc:HGNC:19083]
RPS17,ENSG00000182774,6655.1356,-0.348948952,0.050907566,-6.854559686,7.15E-12,1.74E-10,ribosomal protein S17 [Source:HGNC Symbol	Acc:HGNC:10397]
NUBP1,ENSG00000103274,536.4504114,-0.348707931,0.101583871,-3.43270963,0.000597582,0.003523867,"NUBP iron-sulfur cluster assembly factor 1, cytosolic [Source:HGNC Symbol	Acc:HGNC:8041]"
GRK2,ENSG00000173020,10888.66518,-0.347970818,0.045291692,-7.682884129,1.56E-14,5.18E-13,G protein-coupled receptor kinase 2 [Source:HGNC Symbol	Acc:HGNC:289]
KLHL28,ENSG00000179454,578.425595,-0.34764211,0.10630949,-3.270094805,0.001075114,0.005851963,kelch like family member 28 [Source:HGNC Symbol	Acc:HGNC:19741]
PXN,ENSG00000089159,11274.68101,-0.347459148,0.042032669,-8.266406939,1.38E-16,5.45E-15,paxillin [Source:HGNC Symbol	Acc:HGNC:9718]
IL1RL1,ENSG00000115602,416.0863586,-0.347432677,0.118684164,-2.927371811,0.003418399,0.015732227,interleukin 1 receptor like 1 [Source:HGNC Symbol	Acc:HGNC:5998]
ELL2,ENSG00000118985,6803.164302,-0.347293432,0.049022474,-7.084371719,1.40E-12,3.72E-11,elongation factor for RNA polymerase II 2 [Source:HGNC Symbol	Acc:HGNC:17064]
RPL32,ENSG00000144713,8932.342212,-0.346682242,0.042924808,-8.076500682,6.67E-16,2.52E-14,ribosomal protein L32 [Source:HGNC Symbol	Acc:HGNC:10336]
BLOC1S1,ENSG00000135441,547.5529756,-0.346128542,0.105567806,-3.278731984,0.001042746,0.005704907,biogenesis of lysosomal organelles complex 1 subunit 1 [Source:HGNC Symbol	Acc:HGNC:4200]
RABGGTA,ENSG00000100949,1054.18385,-0.346043503,0.080853761,-4.27986895,1.87E-05,0.000161581,Rab geranylgeranyltransferase subunit alpha [Source:HGNC Symbol	Acc:HGNC:9795]
SLC2A4RG,ENSG00000125520,2719.928491,-0.34560852,0.056205746,-6.148989107,7.80E-10,1.47E-08,SLC2A4 regulator [Source:HGNC Symbol	Acc:HGNC:15930]
RABIF,ENSG00000183155,617.7815652,-0.345508053,0.103843007,-3.327215414,0.000877185,0.004912567,RAB interacting factor [Source:HGNC Symbol	Acc:HGNC:9797]
EXPH5,ENSG00000110723,2367.177757,-0.344501771,0.06716998,-5.128805652,2.92E-07,3.62E-06,exophilin 5 [Source:HGNC Symbol	Acc:HGNC:30578]
HAS3,ENSG00000103044,318.4951786,-0.344424919,0.139631724,-2.466666663,0.013637725,0.048822989,hyaluronan synthase 3 [Source:HGNC Symbol	Acc:HGNC:4820]
GRPEL1,ENSG00000109519,1565.030489,-0.34291564,0.06666675,-5.143728189,2.69E-07,3.37E-06,"GrpE like 1, mitochondrial [Source:HGNC Symbol	Acc:HGNC:19696]"
RILP,ENSG00000167705,497.0553197,-0.342886883,0.119677296,-2.86509551,0.004168835,0.018556475,Rab interacting lysosomal protein [Source:HGNC Symbol	Acc:HGNC:30266]
LUZP1,ENSG00000169641,3120.026947,-0.342573323,0.056601705,-6.052349861,1.43E-09,2.61E-08,leucine zipper protein 1 [Source:HGNC Symbol	Acc:HGNC:14985]
BCAR1,ENSG00000050820,3794.232911,-0.34216991,0.054172096,-6.316349805,2.68E-10,5.36E-09,"BCAR1 scaffold protein, Cas family member [Source:HGNC Symbol	Acc:HGNC:971]"
ARPC2,ENSG00000163466,7266.907395,-0.340825126,0.061374158,-5.553235086,2.80E-08,4.18E-07,actin related protein 2/3 complex subunit 2 [Source:HGNC Symbol	Acc:HGNC:705]
KLF12,ENSG00000118922,806.6127764,-0.339503047,0.08841421,-3.839914967,0.000123077,0.000886546,KLF transcription factor 12 [Source:HGNC Symbol	Acc:HGNC:6346]
S100A16,ENSG00000188643,4876.007069,-0.339497303,0.062720492,-5.412860969,6.20E-08,8.81E-07,S100 calcium binding protein A16 [Source:HGNC Symbol	Acc:HGNC:20441]
NDUFA6,ENSG00000184983,952.1975941,-0.33939048,0.092247108,-3.679144938,0.000234017,0.001538638,NADH:ubiquinone oxidoreductase subunit A6 [Source:HGNC Symbol	Acc:HGNC:7690]
ZSWIM1,ENSG00000168612,619.5683722,-0.338796285,0.098461388,-3.440905029,0.000579772,0.003432407,zinc finger SWIM-type containing 1 [Source:HGNC Symbol	Acc:HGNC:16155]
GPBP1L1,ENSG00000159592,3777.564219,-0.338537984,0.053377827,-6.342296097,2.26E-10,4.58E-09,GC-rich promoter binding protein 1 like 1 [Source:HGNC Symbol	Acc:HGNC:28843]
CAVIN1,ENSG00000177469,2194.948482,-0.338454943,0.062039516,-5.455473597,4.88E-08,7.05E-07,caveolae associated protein 1 [Source:HGNC Symbol	Acc:HGNC:9688]
GCC2,ENSG00000135968,2059.695539,-0.338309286,0.06433339,-5.258688918,1.45E-07,1.91E-06,GRIP and coiled-coil domain containing 2 [Source:HGNC Symbol	Acc:HGNC:23218]
ANXA5,ENSG00000164111,2072.840752,-0.338185617,0.063721011,-5.307285776,1.11E-07,1.49E-06,annexin A5 [Source:HGNC Symbol	Acc:HGNC:543]
HMOX2,ENSG00000103415,1115.701977,-0.337766741,0.086072831,-3.924196938,8.70E-05,0.000652319,heme oxygenase 2 [Source:HGNC Symbol	Acc:HGNC:5014]
RPS15,ENSG00000115268,9930.340511,-0.33658996,0.059940147,-5.615434294,1.96E-08,3.00E-07,ribosomal protein S15 [Source:HGNC Symbol	Acc:HGNC:10388]
MEST,ENSG00000106484,3373.84896,-0.336455371,0.053355344,-6.305935793,2.86E-10,5.72E-09,mesoderm specific transcript [Source:HGNC Symbol	Acc:HGNC:7028]
AIG1,ENSG00000146416,1147.510322,-0.335349056,0.072636904,-4.616786179,3.90E-06,3.93E-05,androgen induced 1 [Source:HGNC Symbol	Acc:HGNC:21607]
SCNM1,ENSG00000163156,708.5694196,-0.335152707,0.089572516,-3.741691333,0.000182786,0.001245699,sodium channel modifier 1 [Source:HGNC Symbol	Acc:HGNC:23136]
PDK3,ENSG00000067992,766.6424228,-0.333688736,0.089942833,-3.710009188,0.000207252,0.001388345,pyruvate dehydrogenase kinase 3 [Source:HGNC Symbol	Acc:HGNC:8811]
TMEM87B,ENSG00000153214,2597.11911,-0.333583697,0.063111972,-5.285585104,1.25E-07,1.67E-06,transmembrane protein 87B [Source:HGNC Symbol	Acc:HGNC:25913]
MUC21,ENSG00000204544,16374.88167,-0.332627217,0.05313909,-6.259557979,3.86E-10,7.55E-09,"mucin 21, cell surface associated [Source:HGNC Symbol	Acc:HGNC:21661]"
SLC39A4,ENSG00000147804,1117.387202,-0.33257504,0.105558817,-3.150613559,0.001629279,0.008370737,solute carrier family 39 member 4 [Source:HGNC Symbol	Acc:HGNC:17129]
DUSP10,ENSG00000143507,1254.82968,-0.331992633,0.068914288,-4.817471716,1.45E-06,1.58E-05,dual specificity phosphatase 10 [Source:HGNC Symbol	Acc:HGNC:3065]
MAPK13,ENSG00000156711,8190.784429,-0.331916627,0.053868732,-6.161582343,7.20E-10,1.36E-08,mitogen-activated protein kinase 13 [Source:HGNC Symbol	Acc:HGNC:6875]
EFHD2,ENSG00000142634,2545.544027,-0.331845497,0.058275869,-5.694389466,1.24E-08,1.97E-07,EF-hand domain family member D2 [Source:HGNC Symbol	Acc:HGNC:28670]
LAMB3,ENSG00000196878,13600.74103,-0.330588311,0.052331945,-6.3171417,2.66E-10,5.34E-09,laminin subunit beta 3 [Source:HGNC Symbol	Acc:HGNC:6490]
BAG3,ENSG00000151929,6699.180855,-0.330581247,0.045229576,-7.308961929,2.69E-13,7.79E-12,BAG cochaperone 3 [Source:HGNC Symbol	Acc:HGNC:939]
DST,ENSG00000151914,7845.736433,-0.330146929,0.043109786,-7.658282664,1.88E-14,6.18E-13,dystonin [Source:HGNC Symbol	Acc:HGNC:1090]
PTTG1,ENSG00000164611,2083.580226,-0.330018744,0.063474905,-5.199200298,2.00E-07,2.56E-06,"PTTG1 regulator of sister chromatid separation, securin [Source:HGNC Symbol	Acc:HGNC:9690]"
COTL1,ENSG00000103187,3544.087691,-0.329956671,0.054789944,-6.022212183,1.72E-09,3.09E-08,coactosin like F-actin binding protein 1 [Source:HGNC Symbol	Acc:HGNC:18304]
CIT,ENSG00000122966,3790.921789,-0.329582955,0.04892433,-6.7365859,1.62E-11,3.76E-10,citron rho-interacting serine/threonine kinase [Source:HGNC Symbol	Acc:HGNC:1985]
POLR2J,ENSG00000005075,1575.843264,-0.327825859,0.072647867,-4.512532463,6.41E-06,6.14E-05,RNA polymerase II subunit J [Source:HGNC Symbol	Acc:HGNC:9197]
NSD2,ENSG00000109685,8084.238521,-0.326982671,0.041419103,-7.894489354,2.92E-15,1.02E-13,nuclear receptor binding SET domain protein 2 [Source:HGNC Symbol	Acc:HGNC:12766]
TYMS,ENSG00000176890,2223.685291,-0.326944301,0.061835334,-5.287337826,1.24E-07,1.66E-06,thymidylate synthetase [Source:HGNC Symbol	Acc:HGNC:12441]
THOC6,ENSG00000131652,995.3256867,-0.32682822,0.087451251,-3.7372618,0.000186035,0.001263228,THO complex subunit 6 [Source:HGNC Symbol	Acc:HGNC:28369]
WRNIP1,ENSG00000124535,2143.812971,-0.32650828,0.059814784,-5.458655166,4.80E-08,6.95E-07,WRN helicase interacting protein 1 [Source:HGNC Symbol	Acc:HGNC:20876]
ALDOC,ENSG00000109107,7217.417956,-0.32630772,0.045773451,-7.128755052,1.01E-12,2.76E-11,"aldolase, fructose-bisphosphate C [Source:HGNC Symbol	Acc:HGNC:418]"
SPOCD1,ENSG00000134668,898.9298629,-0.325759444,0.088952483,-3.662173692,0.000250084,0.001632768,SPOC domain containing 1 [Source:HGNC Symbol	Acc:HGNC:26338]
PGK1,ENSG00000102144,40647.14084,-0.32556347,0.035794797,-9.095273675,9.43E-20,4.91E-18,phosphoglycerate kinase 1 [Source:HGNC Symbol	Acc:HGNC:8896]
KMT5A,ENSG00000183955,2202.095496,-0.32496066,0.06660998,-4.878558161,1.07E-06,1.19E-05,lysine methyltransferase 5A [Source:HGNC Symbol	Acc:HGNC:29489]
KLHL22,ENSG00000099910,494.2306616,-0.324800267,0.117125596,-2.773093814,0.005552611,0.023430229,kelch like family member 22 [Source:HGNC Symbol	Acc:HGNC:25888]
WSB2,ENSG00000176871,1718.275802,-0.324575897,0.066200439,-4.902926618,9.44E-07,1.07E-05,WD repeat and SOCS box containing 2 [Source:HGNC Symbol	Acc:HGNC:19222]
MIF,ENSG00000240972,7097.931505,-0.324163302,0.045656589,-7.10003334,1.25E-12,3.35E-11,macrophage migration inhibitory factor [Source:HGNC Symbol	Acc:HGNC:7097]
SH3BP1,ENSG00000100092,786.4867675,-0.322829897,0.102097676,-3.161971069,0.001567051,0.008104034,SH3 domain binding protein 1 [Source:HGNC Symbol	Acc:HGNC:10824]
LCP1,ENSG00000136167,1968.227897,-0.322826592,0.063568564,-5.078399951,3.81E-07,4.61E-06,lymphocyte cytosolic protein 1 [Source:HGNC Symbol	Acc:HGNC:6528]
SH2D3A,ENSG00000125731,1598.338537,-0.322498904,0.062998563,-5.119146981,3.07E-07,3.79E-06,SH2 domain containing 3A [Source:HGNC Symbol	Acc:HGNC:16885]
SLC25A6,ENSG00000169100,6928.787836,-0.322338583,0.049478025,-6.514782731,7.28E-11,1.56E-09,solute carrier family 25 member 6 [Source:HGNC Symbol	Acc:HGNC:10992]
POLH,ENSG00000170734,764.6592588,-0.321479766,0.08987209,-3.577081211,0.000347452,0.002188422,DNA polymerase eta [Source:HGNC Symbol	Acc:HGNC:9181]
MIDEAS,ENSG00000156030,1879.538773,-0.321423076,0.059484145,-5.403508373,6.53E-08,9.24E-07,mitotic deacetylase associated SANT domain protein [Source:HGNC Symbol	Acc:HGNC:19853]
TECR,ENSG00000099797,3359.056898,-0.320613678,0.057660618,-5.560357949,2.69E-08,4.02E-07,"trans-2,3-enoyl-CoA reductase [Source:HGNC Symbol	Acc:HGNC:4551]"
JAG1,ENSG00000101384,999.7741568,-0.320484208,0.090677615,-3.534325517,0.000408817,0.002519239,jagged canonical Notch ligand 1 [Source:HGNC Symbol	Acc:HGNC:6188]
EIF4EBP2,ENSG00000148730,3506.338404,-0.319621428,0.055202419,-5.789989483,7.04E-09,1.17E-07,eukaryotic translation initiation factor 4E binding protein 2 [Source:HGNC Symbol	Acc:HGNC:3289]
CCDC69,ENSG00000198624,531.3372076,-0.318653747,0.100199926,-3.180179451,0.001471839,0.007675469,coiled-coil domain containing 69 [Source:HGNC Symbol	Acc:HGNC:24487]
NME4,ENSG00000103202,4925.869484,-0.317775176,0.061198892,-5.192498859,2.07E-07,2.65E-06,NME/NM23 nucleoside diphosphate kinase 4 [Source:HGNC Symbol	Acc:HGNC:7852]
POLR2M,ENSG00000255529,1696.453167,-0.31749723,0.071140086,-4.462986335,8.08E-06,7.58E-05,RNA polymerase II subunit M [Source:HGNC Symbol	Acc:HGNC:14862]
AP1AR,ENSG00000138660,900.2246298,-0.317042498,0.085781398,-3.69593529,0.000219079,0.001457108,adaptor related protein complex 1 associated regulatory protein [Source:HGNC Symbol	Acc:HGNC:28808]
TMEM39B,ENSG00000121775,712.2004992,-0.316832878,0.095360932,-3.322459959,0.000892275,0.004985848,transmembrane protein 39B [Source:HGNC Symbol	Acc:HGNC:25510]
TRIM8,ENSG00000171206,5310.904284,-0.316431283,0.044669989,-7.083755513,1.40E-12,3.73E-11,tripartite motif containing 8 [Source:HGNC Symbol	Acc:HGNC:15579]
AK2,ENSG00000004455,6700.831272,-0.316244238,0.043153835,-7.328299818,2.33E-13,6.79E-12,adenylate kinase 2 [Source:HGNC Symbol	Acc:HGNC:362]
LDLRAP1,ENSG00000157978,1331.104267,-0.315863837,0.078372691,-4.030279354,5.57E-05,0.000437391,low density lipoprotein receptor adaptor protein 1 [Source:HGNC Symbol	Acc:HGNC:18640]
GPR37,ENSG00000170775,1458.017433,-0.314923742,0.06930283,-4.544168539,5.52E-06,5.39E-05,G protein-coupled receptor 37 [Source:HGNC Symbol	Acc:HGNC:4494]
DPP7,ENSG00000176978,934.2846754,-0.314575082,0.082138383,-3.829818311,0.000128238,0.000916643,dipeptidyl peptidase 7 [Source:HGNC Symbol	Acc:HGNC:14892]
LINC03040,ENSG00000181577,1311.318281,-0.314125118,0.093478337,-3.360405489,0.000778282,0.004436918,long intergenic non-protein coding RNA 3040 [Source:HGNC Symbol	Acc:HGNC:28692]
TNFRSF10B,ENSG00000120889,3171.680487,-0.312678241,0.051606178,-6.058930374,1.37E-09,2.51E-08,TNF receptor superfamily member 10b [Source:HGNC Symbol	Acc:HGNC:11905]
RPL24,ENSG00000114391,8529.686286,-0.312663781,0.039939128,-7.828507909,4.94E-15,1.69E-13,ribosomal protein L24 [Source:HGNC Symbol	Acc:HGNC:10325]
RPL23,ENSG00000125691,8591.21543,-0.311986954,0.047003781,-6.637486336,3.19E-11,7.17E-10,ribosomal protein L23 [Source:HGNC Symbol	Acc:HGNC:10316]
GPX4,ENSG00000167468,8486.969505,-0.311197365,0.047650172,-6.530876007,6.54E-11,1.41E-09,glutathione peroxidase 4 [Source:HGNC Symbol	Acc:HGNC:4556]
PRDX2,ENSG00000167815,1703.425303,-0.310399295,0.078137107,-3.972495368,7.11E-05,0.000543811,peroxiredoxin 2 [Source:HGNC Symbol	Acc:HGNC:9353]
THEMIS2,ENSG00000130775,456.0215999,-0.310282921,0.110865364,-2.79873633,0.005130301,0.021952335,thymocyte selection associated family member 2 [Source:HGNC Symbol	Acc:HGNC:16839]
BMP1,ENSG00000168487,1806.984857,-0.309585994,0.069794275,-4.43569325,9.18E-06,8.50E-05,bone morphogenetic protein 1 [Source:HGNC Symbol	Acc:HGNC:1067]
TUBB4B,ENSG00000188229,9537.961349,-0.309253831,0.044188307,-6.998544505,2.59E-12,6.67E-11,tubulin beta 4B class IVb [Source:HGNC Symbol	Acc:HGNC:20771]
RAD51,ENSG00000051180,669.5490942,-0.308469031,0.106715163,-2.890582946,0.00384528,0.017349096,RAD51 recombinase [Source:HGNC Symbol	Acc:HGNC:9817]
KAT5,ENSG00000172977,2412.315282,-0.306997583,0.056750663,-5.409585824,6.32E-08,8.96E-07,lysine acetyltransferase 5 [Source:HGNC Symbol	Acc:HGNC:5275]
GALNT4,ENSG00000257594,825.9146429,-0.306571971,0.082723759,-3.705972424,0.000210581,0.00140749,polypeptide N-acetylgalactosaminyltransferase 4 [Source:HGNC Symbol	Acc:HGNC:4126]
TPBG,ENSG00000146242,3173.194373,-0.306475216,0.055617336,-5.510426081,3.58E-08,5.26E-07,trophoblast glycoprotein [Source:HGNC Symbol	Acc:HGNC:12004]
ZFPL1,ENSG00000162300,1942.027446,-0.30582798,0.085286756,-3.585878912,0.000335945,0.002123666,zinc finger protein like 1 [Source:HGNC Symbol	Acc:HGNC:12868]
ORAI2,ENSG00000160991,2259.547407,-0.305578303,0.076438446,-3.997704267,6.40E-05,0.000492824,ORAI calcium release-activated calcium modulator 2 [Source:HGNC Symbol	Acc:HGNC:21667]
CSRP1,ENSG00000159176,4027.290132,-0.305388173,0.053935808,-5.662067302,1.50E-08,2.34E-07,cysteine and glycine rich protein 1 [Source:HGNC Symbol	Acc:HGNC:2469]
KNSTRN,ENSG00000128944,1807.995883,-0.305229552,0.067106213,-4.548454409,5.40E-06,5.29E-05,kinetochore localized astrin (SPAG5) binding protein [Source:HGNC Symbol	Acc:HGNC:30767]
USF2,ENSG00000105698,1757.956367,-0.30494292,0.071721816,-4.251745649,2.12E-05,0.000181211,"upstream transcription factor 2, c-fos interacting [Source:HGNC Symbol	Acc:HGNC:12594]"
DBF4B,ENSG00000161692,698.6968987,-0.30403784,0.089263539,-3.406069733,0.000659053,0.003840833,DBF4 zinc finger B [Source:HGNC Symbol	Acc:HGNC:17883]
CYC1,ENSG00000179091,3599.230349,-0.303146244,0.053630361,-5.652511714,1.58E-08,2.47E-07,cytochrome c1 [Source:HGNC Symbol	Acc:HGNC:2579]
CAPN15,ENSG00000103326,1709.769746,-0.302974884,0.067508772,-4.487933594,7.19E-06,6.82E-05,calpain 15 [Source:HGNC Symbol	Acc:HGNC:11182]
STRIP2,ENSG00000128578,1340.195941,-0.302762906,0.072858964,-4.155465429,3.25E-05,0.000268572,striatin interacting protein 2 [Source:HGNC Symbol	Acc:HGNC:22209]
PLEC,ENSG00000178209,33119.09491,-0.30236448,0.042318912,-7.144901957,9.01E-13,2.48E-11,plectin [Source:HGNC Symbol	Acc:HGNC:9069]
C11orf54,ENSG00000182919,843.05472,-0.302292825,0.100804497,-2.99880298,0.002710425,0.012965736,chromosome 11 open reading frame 54 [Source:HGNC Symbol	Acc:HGNC:30204]
KIAA1958,ENSG00000165185,531.4464311,-0.302284995,0.103446442,-2.922140078,0.003476352,0.01596939,KIAA1958 [Source:HGNC Symbol	Acc:HGNC:23427]
SPRY2,ENSG00000136158,785.1842775,-0.302276373,0.096095956,-3.145568103,0.001657646,0.008475631,sprouty RTK signaling antagonist 2 [Source:HGNC Symbol	Acc:HGNC:11270]
KIF18B,ENSG00000186185,2478.431553,-0.301699843,0.059385051,-5.080400496,3.77E-07,4.57E-06,kinesin family member 18B [Source:HGNC Symbol	Acc:HGNC:27102]
DPF2,ENSG00000133884,4604.180937,-0.300427622,0.052644327,-5.70674261,1.15E-08,1.84E-07,double PHD fingers 2 [Source:HGNC Symbol	Acc:HGNC:9964]
NR2F1,ENSG00000175745,2218.498863,-0.299553897,0.057205265,-5.236474237,1.64E-07,2.14E-06,nuclear receptor subfamily 2 group F member 1 [Source:HGNC Symbol	Acc:HGNC:7975]
FURIN,ENSG00000140564,4961.906909,-0.298764393,0.052440807,-5.697173882,1.22E-08,1.94E-07,"furin, paired basic amino acid cleaving enzyme [Source:HGNC Symbol	Acc:HGNC:8568]"
CGNL1,ENSG00000128849,848.0586221,-0.298219767,0.083673754,-3.564077792,0.000365138,0.002290744,cingulin like 1 [Source:HGNC Symbol	Acc:HGNC:25931]
DSN1,ENSG00000149636,1626.336307,-0.297730242,0.065857326,-4.520837106,6.16E-06,5.93E-05,DSN1 component of MIS12 kinetochore complex [Source:HGNC Symbol	Acc:HGNC:16165]
CD99L2,ENSG00000102181,2924.302494,-0.297331513,0.057533035,-5.168013705,2.37E-07,2.99E-06,CD99 molecule like 2 [Source:HGNC Symbol	Acc:HGNC:18237]
CTPS1,ENSG00000171793,2741.655766,-0.295027042,0.060611762,-4.867488326,1.13E-06,1.25E-05,CTP synthase 1 [Source:HGNC Symbol	Acc:HGNC:2519]
CTNNBIP1,ENSG00000178585,1477.22348,-0.294132676,0.067915516,-4.33086122,1.49E-05,0.000131794,catenin beta interacting protein 1 [Source:HGNC Symbol	Acc:HGNC:16913]
BLZF1,ENSG00000117475,1431.559279,-0.293080426,0.067586495,-4.336375545,1.45E-05,0.000128915,basic leucine zipper nuclear factor 1 [Source:HGNC Symbol	Acc:HGNC:1065]
MFSD2A,ENSG00000168389,634.413988,-0.292687361,0.101768538,-2.876010277,0.004027366,0.018025795,"MFSD2 lysolipid transporter A, lysophospholipid [Source:HGNC Symbol	Acc:HGNC:25897]"
COMT,ENSG00000093010,3213.080238,-0.292410874,0.053646884,-5.450659045,5.02E-08,7.22E-07,catechol-O-methyltransferase [Source:HGNC Symbol	Acc:HGNC:2228]
CDCA3,ENSG00000111665,1338.46618,-0.292210189,0.075586932,-3.86588237,0.000110688,0.000805472,cell division cycle associated 3 [Source:HGNC Symbol	Acc:HGNC:14624]
UCKL1,ENSG00000198276,747.3392367,-0.292064349,0.092653706,-3.152214424,0.001620372,0.00833933,uridine-cytidine kinase 1 like 1 [Source:HGNC Symbol	Acc:HGNC:15938]
PPIF,ENSG00000108179,2110.787863,-0.29143056,0.062389462,-4.671150436,3.00E-06,3.07E-05,peptidylprolyl isomerase F [Source:HGNC Symbol	Acc:HGNC:9259]
RFFL,ENSG00000092871,2807.656179,-0.291407837,0.057179775,-5.096344552,3.46E-07,4.24E-06,ring finger and FYVE like domain containing E3 ubiquitin protein ligase [Source:HGNC Symbol	Acc:HGNC:24821]
PRSS8,ENSG00000052344,8775.708103,-0.289996967,0.046380951,-6.252501572,4.04E-10,7.89E-09,serine protease 8 [Source:HGNC Symbol	Acc:HGNC:9491]
CDK2AP2,ENSG00000167797,1871.698559,-0.289701006,0.064000756,-4.526524782,6.00E-06,5.79E-05,cyclin dependent kinase 2 associated protein 2 [Source:HGNC Symbol	Acc:HGNC:30833]
PIH1D1,ENSG00000104872,1106.557412,-0.28914819,0.074675447,-3.872065071,0.000107917,0.000788105,PIH1 domain containing 1 [Source:HGNC Symbol	Acc:HGNC:26075]
UBE2S,ENSG00000108106,2092.128009,-0.288194662,0.058036129,-4.965780244,6.84E-07,7.92E-06,ubiquitin conjugating enzyme E2 S [Source:HGNC Symbol	Acc:HGNC:17895]
POMGNT2,ENSG00000144647,601.2460394,-0.287685714,0.103407109,-2.782069014,0.005401355,0.022980396,"protein O-linked mannose N-acetylglucosaminyltransferase 2 (beta 1,4-) [Source:HGNC Symbol	Acc:HGNC:25902]"
MACF1,ENSG00000127603,13953.4258,-0.286963948,0.037361613,-7.680716318,1.58E-14,5.25E-13,microtubule actin crosslinking factor 1 [Source:HGNC Symbol	Acc:HGNC:13664]
SERINC2,ENSG00000168528,2658.069174,-0.2856675,0.056895637,-5.020903432,5.14E-07,6.10E-06,serine incorporator 2 [Source:HGNC Symbol	Acc:HGNC:23231]
CTBP1,ENSG00000159692,4494.123535,-0.28527188,0.048247359,-5.91269423,3.37E-09,5.87E-08,C-terminal binding protein 1 [Source:HGNC Symbol	Acc:HGNC:2494]
CDCA7,ENSG00000144354,2019.703416,-0.285250927,0.059874443,-4.764151642,1.90E-06,2.01E-05,cell division cycle associated 7 [Source:HGNC Symbol	Acc:HGNC:14628]
COX6A1,ENSG00000111775,3793.866908,-0.284777165,0.052905875,-5.382713449,7.34E-08,1.03E-06,cytochrome c oxidase subunit 6A1 [Source:HGNC Symbol	Acc:HGNC:2277]
ZNF511,ENSG00000198546,846.1054746,-0.284547856,0.095386587,-2.983101349,0.002853435,0.01355427,zinc finger protein 511 [Source:HGNC Symbol	Acc:HGNC:28445]
DNTTIP1,ENSG00000101457,2392.04298,-0.284145073,0.069878637,-4.066265246,4.78E-05,0.000381083,deoxynucleotidyltransferase terminal interacting protein 1 [Source:HGNC Symbol	Acc:HGNC:16160]
MAP3K20,ENSG00000091436,886.5567134,-0.283464409,0.093768471,-3.023024765,0.002502618,0.012083975,mitogen-activated protein kinase kinase kinase 20 [Source:HGNC Symbol	Acc:HGNC:17797]
PAICS,ENSG00000128050,13496.30619,-0.283220198,0.043931179,-6.446906374,1.14E-10,2.40E-09,phosphoribosylaminoimidazole carboxylase and phosphoribosylaminoimidazolesuccinocarboxamide synthase [Source:HGNC Symbol	Acc:HGNC:8587]
CFAP20,ENSG00000070761,1615.146642,-0.282783279,0.07314073,-3.866290075,0.000110503,0.000804763,cilia and flagella associated protein 20 [Source:HGNC Symbol	Acc:HGNC:29523]
RRAS,ENSG00000126458,645.890683,-0.282398775,0.09693497,-2.913280693,0.00357653,0.016329062,RAS related [Source:HGNC Symbol	Acc:HGNC:10447]
FAM89B,ENSG00000176973,3079.044441,-0.28231222,0.050900647,-5.546338507,2.92E-08,4.34E-07,family with sequence similarity 89 member B [Source:HGNC Symbol	Acc:HGNC:16708]
SYNJ2,ENSG00000078269,1656.556745,-0.282010697,0.06764075,-4.169242622,3.06E-05,0.000254678,synaptojanin 2 [Source:HGNC Symbol	Acc:HGNC:11504]
TNC,ENSG00000041982,8263.758681,-0.281925496,0.04088811,-6.89504843,5.38E-12,1.33E-10,tenascin C [Source:HGNC Symbol	Acc:HGNC:5318]
CENPK,ENSG00000123219,797.091189,-0.28136441,0.09679343,-2.906854434,0.00365083,0.016602268,centromere protein K [Source:HGNC Symbol	Acc:HGNC:29479]
LRIG3,ENSG00000139263,444.1726892,-0.280568263,0.109667104,-2.558363024,0.010516624,0.039407637,leucine rich repeats and immunoglobulin like domains 3 [Source:HGNC Symbol	Acc:HGNC:30991]
MXRA7,ENSG00000182534,2110.787588,-0.280492769,0.06870729,-4.082430973,4.46E-05,0.000357363,matrix remodeling associated 7 [Source:HGNC Symbol	Acc:HGNC:7541]
FEN1,ENSG00000168496,2289.216718,-0.279290453,0.068109754,-4.100594065,4.12E-05,0.000332997,flap structure-specific endonuclease 1 [Source:HGNC Symbol	Acc:HGNC:3650]
ZYX,ENSG00000159840,5585.131978,-0.277914286,0.050480272,-5.505403881,3.68E-08,5.41E-07,zyxin [Source:HGNC Symbol	Acc:HGNC:13200]
TUBG2,ENSG00000037042,913.0375145,-0.276899036,0.079326042,-3.490644825,0.000481856,0.002918712,tubulin gamma 2 [Source:HGNC Symbol	Acc:HGNC:12419]
KIFC3,ENSG00000140859,2060.072521,-0.276764608,0.068646191,-4.03175478,5.54E-05,0.000434883,kinesin family member C3 [Source:HGNC Symbol	Acc:HGNC:6326]
CNIH4,ENSG00000143771,1116.702094,-0.276712512,0.078576214,-3.521581115,0.000428981,0.002628304,cornichon family AMPA receptor auxiliary protein 4 [Source:HGNC Symbol	Acc:HGNC:25013]
TCEAL4,ENSG00000133142,1702.264449,-0.276379981,0.079845455,-3.461436594,0.000537301,0.003212826,transcription elongation factor A like 4 [Source:HGNC Symbol	Acc:HGNC:26121]
NEK6,ENSG00000119408,3840.820864,-0.276323685,0.052054612,-5.308341984,1.11E-07,1.49E-06,NIMA related kinase 6 [Source:HGNC Symbol	Acc:HGNC:7749]
POLE2,ENSG00000100479,632.2956413,-0.275098926,0.101999791,-2.697053821,0.006995596,0.028395234,"DNA polymerase epsilon 2, accessory subunit [Source:HGNC Symbol	Acc:HGNC:9178]"
FHOD3,ENSG00000134775,1171.955187,-0.27471001,0.070824575,-3.878738592,0.000105,0.000769704,formin homology 2 domain containing 3 [Source:HGNC Symbol	Acc:HGNC:26178]
ARHGEF2,ENSG00000116584,3371.148126,-0.274117521,0.05177941,-5.293948295,1.20E-07,1.60E-06,Rho/Rac guanine nucleotide exchange factor 2 [Source:HGNC Symbol	Acc:HGNC:682]
TUSC2,ENSG00000114383,836.8225606,-0.274105103,0.084342187,-3.249916954,0.001154387,0.00621545,"tumor suppressor 2, mitochondrial calcium regulator [Source:HGNC Symbol	Acc:HGNC:17034]"
FARSA,ENSG00000179115,2036.038605,-0.273220606,0.071514269,-3.820504783,0.000133179,0.000944721,phenylalanyl-tRNA synthetase subunit alpha [Source:HGNC Symbol	Acc:HGNC:3592]
PPRC1,ENSG00000148840,2585.472346,-0.272963177,0.057975652,-4.708238191,2.50E-06,2.59E-05,PPARG related coactivator 1 [Source:HGNC Symbol	Acc:HGNC:30025]
IGFBP3,ENSG00000146674,5646.308004,-0.270837706,0.046148467,-5.86883435,4.39E-09,7.51E-08,insulin like growth factor binding protein 3 [Source:HGNC Symbol	Acc:HGNC:5472]
PLXNB2,ENSG00000196576,20001.32227,-0.27041515,0.039556993,-6.83608956,8.14E-12,1.96E-10,plexin B2 [Source:HGNC Symbol	Acc:HGNC:9104]
RGS14,ENSG00000169220,691.4155264,-0.270012106,0.102938068,-2.623053955,0.008714547,0.033853362,regulator of G protein signaling 14 [Source:HGNC Symbol	Acc:HGNC:9996]
MOCOS,ENSG00000075643,1860.854151,-0.26841807,0.062092401,-4.322881155,1.54E-05,0.000136088,molybdenum cofactor sulfurase [Source:HGNC Symbol	Acc:HGNC:18234]
MBOAT1,ENSG00000172197,752.9221288,-0.268353371,0.096721584,-2.774493138,0.00552878,0.023355765,membrane bound O-acyltransferase domain containing 1 [Source:HGNC Symbol	Acc:HGNC:21579]
ABL2,ENSG00000143322,2072.396421,-0.268252147,0.066396831,-4.040134809,5.34E-05,0.000421629,"ABL proto-oncogene 2, non-receptor tyrosine kinase [Source:HGNC Symbol	Acc:HGNC:77]"
RPL12,ENSG00000197958,25456.10974,-0.267527504,0.044512606,-6.01015143,1.85E-09,3.32E-08,ribosomal protein L12 [Source:HGNC Symbol	Acc:HGNC:10302]
NCKIPSD,ENSG00000213672,1422.610979,-0.267243529,0.076978834,-3.471649458,0.000517271,0.003110505,NCK interacting protein with SH3 domain [Source:HGNC Symbol	Acc:HGNC:15486]
PLEKHN1,ENSG00000187583,610.4125651,-0.266393822,0.094444982,-2.82062441,0.004793028,0.020771181,pleckstrin homology domain containing N1 [Source:HGNC Symbol	Acc:HGNC:25284]
RNF13,ENSG00000082996,1711.174972,-0.265239129,0.070919989,-3.739977019,0.000184037,0.001251368,ring finger protein 13 [Source:HGNC Symbol	Acc:HGNC:10057]
DUSP14,ENSG00000276023,1625.554897,-0.26450441,0.064721792,-4.086790563,4.37E-05,0.00035153,dual specificity phosphatase 14 [Source:HGNC Symbol	Acc:HGNC:17007]
DPP9,ENSG00000142002,3788.881785,-0.263952429,0.053229304,-4.958780363,7.09E-07,8.18E-06,dipeptidyl peptidase 9 [Source:HGNC Symbol	Acc:HGNC:18648]
TMEM97,ENSG00000109084,2609.137812,-0.263916599,0.062971242,-4.191065511,2.78E-05,0.000232803,transmembrane protein 97 [Source:HGNC Symbol	Acc:HGNC:28106]
CST3,ENSG00000101439,912.659297,-0.263688691,0.0819647,-3.217100648,0.001294932,0.006875437,cystatin C [Source:HGNC Symbol	Acc:HGNC:2475]
CDCA4,ENSG00000170779,1670.917582,-0.263511483,0.067334181,-3.913487594,9.10E-05,0.000677866,cell division cycle associated 4 [Source:HGNC Symbol	Acc:HGNC:14625]
UBA52,ENSG00000221983,4438.0978,-0.263079529,0.051747841,-5.083874514,3.70E-07,4.50E-06,ubiquitin A-52 residue ribosomal protein fusion product 1 [Source:HGNC Symbol	Acc:HGNC:12458]
EIF4EBP1,ENSG00000187840,1657.329812,-0.262451706,0.077191124,-3.400024411,0.000673798,0.003914535,eukaryotic translation initiation factor 4E binding protein 1 [Source:HGNC Symbol	Acc:HGNC:3288]
KCNMB4,ENSG00000135643,878.5456378,-0.261938566,0.080508792,-3.253539884,0.001139767,0.00615227,potassium calcium-activated channel subfamily M regulatory beta subunit 4 [Source:HGNC Symbol	Acc:HGNC:6289]
PSPH,ENSG00000146733,865.3525482,-0.260609441,0.087438748,-2.980480006,0.00287797,0.013636097,phosphoserine phosphatase [Source:HGNC Symbol	Acc:HGNC:9577]
MAD2L1,ENSG00000164109,2265.218004,-0.260449196,0.058937397,-4.419082084,9.91E-06,9.13E-05,mitotic arrest deficient 2 like 1 [Source:HGNC Symbol	Acc:HGNC:6763]
VCL,ENSG00000035403,8571.807839,-0.260405706,0.042946505,-6.06349004,1.33E-09,2.45E-08,vinculin [Source:HGNC Symbol	Acc:HGNC:12665]
TNRC6A,ENSG00000090905,2676.508413,-0.259467093,0.060605542,-4.281243681,1.86E-05,0.000160802,trinucleotide repeat containing adaptor 6A [Source:HGNC Symbol	Acc:HGNC:11969]
AEN,ENSG00000181026,1897.343323,-0.25850284,0.079319457,-3.259009195,0.00111802,0.00605679,apoptosis enhancing nuclease [Source:HGNC Symbol	Acc:HGNC:25722]
C1orf159,ENSG00000131591,660.5204878,-0.257020964,0.0948285,-2.710376768,0.006720682,0.02745106,chromosome 1 open reading frame 159 [Source:HGNC Symbol	Acc:HGNC:26062]
PCGF1,ENSG00000115289,573.3675096,-0.256500755,0.099114689,-2.587918682,0.009655777,0.036782153,polycomb group ring finger 1 [Source:HGNC Symbol	Acc:HGNC:17615]
RPL7,ENSG00000147604,19720.66161,-0.256363624,0.048396328,-5.297170959,1.18E-07,1.58E-06,ribosomal protein L7 [Source:HGNC Symbol	Acc:HGNC:10363]
EPAS1,ENSG00000116016,4771.495984,-0.25623817,0.046005743,-5.569699669,2.55E-08,3.83E-07,endothelial PAS domain protein 1 [Source:HGNC Symbol	Acc:HGNC:3374]
OTUB1,ENSG00000167770,3080.99101,-0.255231042,0.0530317,-4.812801451,1.49E-06,1.61E-05,"OTU deubiquitinase, ubiquitin aldehyde binding 1 [Source:HGNC Symbol	Acc:HGNC:23077]"
ACTN4,ENSG00000130402,24227.57745,-0.255194355,0.038831094,-6.571907482,4.97E-11,1.10E-09,actinin alpha 4 [Source:HGNC Symbol	Acc:HGNC:166]
ETS1,ENSG00000134954,6191.920212,-0.255101282,0.044246543,-5.765451143,8.14E-09,1.34E-07,"ETS proto-oncogene 1, transcription factor [Source:HGNC Symbol	Acc:HGNC:3488]"
LCOR,ENSG00000196233,1780.655186,-0.255095504,0.065318087,-3.905434378,9.41E-05,0.000698751,ligand dependent nuclear receptor corepressor [Source:HGNC Symbol	Acc:HGNC:29503]
RPL39L,ENSG00000163923,1530.84018,-0.255080913,0.07845104,-3.251466303,0.001148114,0.00618649,ribosomal protein L39 like [Source:HGNC Symbol	Acc:HGNC:17094]
RUNX1,ENSG00000159216,7334.68012,-0.254871619,0.05127776,-4.970412465,6.68E-07,7.75E-06,RUNX family transcription factor 1 [Source:HGNC Symbol	Acc:HGNC:10471]
PMEPA1,ENSG00000124225,1614.029627,-0.253896073,0.064103007,-3.960751346,7.47E-05,0.000570098,"prostate transmembrane protein, androgen induced 1 [Source:HGNC Symbol	Acc:HGNC:14107]"
LAMC2,ENSG00000058085,18895.66269,-0.253361449,0.037331669,-6.786770029,1.15E-11,2.72E-10,laminin subunit gamma 2 [Source:HGNC Symbol	Acc:HGNC:6493]
ITGB5,ENSG00000082781,5930.845093,-0.25332516,0.043677565,-5.799892042,6.64E-09,1.11E-07,integrin subunit beta 5 [Source:HGNC Symbol	Acc:HGNC:6160]
DCAF15,ENSG00000132017,953.815825,-0.253246025,0.079544151,-3.183716495,0.001453973,0.007592916,DDB1 and CUL4 associated factor 15 [Source:HGNC Symbol	Acc:HGNC:25095]
MCM2,ENSG00000073111,4795.690758,-0.252591756,0.05183946,-4.872576868,1.10E-06,1.23E-05,minichromosome maintenance complex component 2 [Source:HGNC Symbol	Acc:HGNC:6944]
POLD2,ENSG00000106628,2726.011402,-0.25238925,0.055765785,-4.525879965,6.01E-06,5.81E-05,"DNA polymerase delta 2, accessory subunit [Source:HGNC Symbol	Acc:HGNC:9176]"
USP53,ENSG00000145390,1975.25921,-0.251507376,0.064962805,-3.871559642,0.000108141,0.000789246,ubiquitin specific peptidase 53 [Source:HGNC Symbol	Acc:HGNC:29255]
GFPT1,ENSG00000198380,11000.21378,-0.25140706,0.042475713,-5.918842605,3.24E-09,5.67E-08,glutamine--fructose-6-phosphate transaminase 1 [Source:HGNC Symbol	Acc:HGNC:4241]
KLHL5,ENSG00000109790,11144.37359,-0.25139961,0.048239026,-5.211539915,1.87E-07,2.41E-06,kelch like family member 5 [Source:HGNC Symbol	Acc:HGNC:6356]
PFKFB4,ENSG00000114268,935.5739339,-0.25080756,0.082617518,-3.035767304,0.002399244,0.01165859,"6-phosphofructo-2-kinase/fructose-2,6-biphosphatase 4 [Source:HGNC Symbol	Acc:HGNC:8875]"
PQBP1,ENSG00000102103,1160.066935,-0.250759889,0.078560379,-3.191938388,0.001413215,0.007426842,polyglutamine binding protein 1 [Source:HGNC Symbol	Acc:HGNC:9330]
EHBP1L1,ENSG00000173442,7592.782544,-0.250412983,0.055040856,-4.549583763,5.38E-06,5.27E-05,EH domain binding protein 1 like 1 [Source:HGNC Symbol	Acc:HGNC:30682]
RPL26,ENSG00000161970,20517.02138,-0.250377393,0.037460658,-6.683742452,2.33E-11,5.29E-10,ribosomal protein L26 [Source:HGNC Symbol	Acc:HGNC:10327]
CDC6,ENSG00000094804,2614.682665,-0.250343218,0.057271642,-4.371154864,1.24E-05,0.000111997,cell division cycle 6 [Source:HGNC Symbol	Acc:HGNC:1744]
LYRM1,ENSG00000102897,597.5271841,-0.248974402,0.09813393,-2.537087851,0.01117789,0.041448449,LYR motif containing 1 [Source:HGNC Symbol	Acc:HGNC:25074]
PTPRE,ENSG00000132334,1118.052697,-0.248113453,0.078476365,-3.161632867,0.001568872,0.00811064,protein tyrosine phosphatase receptor type E [Source:HGNC Symbol	Acc:HGNC:9669]
ARL2,ENSG00000213465,3063.982711,-0.247714368,0.052157418,-4.749360277,2.04E-06,2.15E-05,ADP ribosylation factor like GTPase 2 [Source:HGNC Symbol	Acc:HGNC:693]
RPL3,ENSG00000100316,44175.12783,-0.247611208,0.040113067,-6.172831611,6.71E-10,1.27E-08,ribosomal protein L3 [Source:HGNC Symbol	Acc:HGNC:10332]
CHAF1A,ENSG00000167670,1714.154371,-0.247303811,0.063679399,-3.883576405,0.000102931,0.000756772,chromatin assembly factor 1 subunit A [Source:HGNC Symbol	Acc:HGNC:1910]
NETO2,ENSG00000171208,2737.635031,-0.247247398,0.052816169,-4.681282303,2.85E-06,2.93E-05,neuropilin and tolloid like 2 [Source:HGNC Symbol	Acc:HGNC:14644]
RNF144A,ENSG00000151692,865.9492044,-0.246806188,0.082145244,-3.00450979,0.002660092,0.012765876,ring finger protein 144A [Source:HGNC Symbol	Acc:HGNC:20457]
HIRIP3,ENSG00000149929,1770.443077,-0.246626384,0.074168052,-3.325237467,0.000883433,0.004943844,HIRA interacting protein 3 [Source:HGNC Symbol	Acc:HGNC:4917]
PPP1CA,ENSG00000172531,7223.28031,-0.246536386,0.050279361,-4.903331715,9.42E-07,1.07E-05,protein phosphatase 1 catalytic subunit alpha [Source:HGNC Symbol	Acc:HGNC:9281]
AURKB,ENSG00000178999,3045.6636,-0.246417206,0.059861335,-4.116466956,3.85E-05,0.000312746,aurora kinase B [Source:HGNC Symbol	Acc:HGNC:11390]
DPYSL2,ENSG00000092964,1144.839303,-0.245557971,0.079561508,-3.086391612,0.002026018,0.0100828,dihydropyrimidinase like 2 [Source:HGNC Symbol	Acc:HGNC:3014]
FAM222B,ENSG00000173065,3060.129437,-0.245478852,0.059496844,-4.125913821,3.69E-05,0.000301328,family with sequence similarity 222 member B [Source:HGNC Symbol	Acc:HGNC:25563]
CIB1,ENSG00000185043,4138.765295,-0.244237792,0.053176147,-4.592995255,4.37E-06,4.37E-05,calcium and integrin binding 1 [Source:HGNC Symbol	Acc:HGNC:16920]
MFGE8,ENSG00000140545,1610.097808,-0.242803768,0.063847743,-3.802855919,0.000143038,0.001009378,milk fat globule EGF and factor V/VIII domain containing [Source:HGNC Symbol	Acc:HGNC:7036]
RHOC,ENSG00000155366,4777.196943,-0.242770597,0.055912471,-4.341975799,1.41E-05,0.000126048,ras homolog family member C [Source:HGNC Symbol	Acc:HGNC:669]
ALG3,ENSG00000214160,2114.836693,-0.242159336,0.060293829,-4.0163204,5.91E-05,0.000460718,"ALG3 alpha-1,3- mannosyltransferase [Source:HGNC Symbol	Acc:HGNC:23056]"
SRF,ENSG00000112658,3537.159341,-0.242001661,0.049218998,-4.916834395,8.80E-07,9.98E-06,serum response factor [Source:HGNC Symbol	Acc:HGNC:11291]
HGS,ENSG00000185359,5024.233667,-0.241710471,0.048966803,-4.936210968,7.97E-07,9.11E-06,hepatocyte growth factor-regulated tyrosine kinase substrate [Source:HGNC Symbol	Acc:HGNC:4897]
HTATIP2,ENSG00000109854,794.584602,-0.241555373,0.093374462,-2.586953315,0.009682871,0.036847744,HIV-1 Tat interactive protein 2 [Source:HGNC Symbol	Acc:HGNC:16637]
ME3,ENSG00000151376,895.3045591,-0.241544557,0.084590833,-2.855446022,0.004297643,0.019010764,malic enzyme 3 [Source:HGNC Symbol	Acc:HGNC:6985]
MRPL39,ENSG00000154719,685.2014668,-0.24099558,0.097386683,-2.474625619,0.013337591,0.047897868,mitochondrial ribosomal protein L39 [Source:HGNC Symbol	Acc:HGNC:14027]
SAMD1,ENSG00000141858,1420.264995,-0.240380133,0.074797594,-3.213741502,0.001310176,0.006945502,sterile alpha motif domain containing 1 [Source:HGNC Symbol	Acc:HGNC:17958]
PCBP1,ENSG00000169564,9635.548252,-0.239402464,0.041584977,-5.75694594,8.56E-09,1.40E-07,poly(rC) binding protein 1 [Source:HGNC Symbol	Acc:HGNC:8647]
NONO,ENSG00000147140,26339.82652,-0.238979517,0.033978224,-7.033313989,2.02E-12,5.29E-11,non-POU domain containing octamer binding [Source:HGNC Symbol	Acc:HGNC:7871]
EHD1,ENSG00000110047,3794.052623,-0.238556601,0.04917226,-4.85144678,1.23E-06,1.35E-05,EH domain containing 1 [Source:HGNC Symbol	Acc:HGNC:3242]
PITPNC1,ENSG00000154217,999.2540581,-0.237722252,0.079238271,-3.000093881,0.002698964,0.012919191,phosphatidylinositol transfer protein cytoplasmic 1 [Source:HGNC Symbol	Acc:HGNC:21045]
UHRF1,ENSG00000276043,3219.848162,-0.237034365,0.059094372,-4.011115749,6.04E-05,0.000469768,ubiquitin like with PHD and ring finger domains 1 [Source:HGNC Symbol	Acc:HGNC:12556]
NKRF,ENSG00000186416,1285.169823,-0.236708673,0.070604363,-3.35260689,0.000800543,0.004543007,NFKB repressing factor [Source:HGNC Symbol	Acc:HGNC:19374]
TMEM11,ENSG00000178307,1238.953581,-0.235511958,0.076745839,-3.068726087,0.002149736,0.010634673,transmembrane protein 11 [Source:HGNC Symbol	Acc:HGNC:16823]
MICB,ENSG00000204516,2215.201893,-0.234879675,0.068862255,-3.410862377,0.000647578,0.003779858,MHC class I polypeptide-related sequence B [Source:HGNC Symbol	Acc:HGNC:7091]
SH2B3,ENSG00000111252,739.7241135,-0.234561244,0.09219521,-2.544180382,0.01095345,0.040768141,SH2B adaptor protein 3 [Source:HGNC Symbol	Acc:HGNC:29605]
NUTF2,ENSG00000102898,1873.32835,-0.234001903,0.062561307,-3.74036149,0.000183756,0.001250595,nuclear transport factor 2 [Source:HGNC Symbol	Acc:HGNC:13722]
PRMT1,ENSG00000126457,5404.611854,-0.233986188,0.046958694,-4.982808654,6.27E-07,7.34E-06,protein arginine methyltransferase 1 [Source:HGNC Symbol	Acc:HGNC:5187]
EPS15L1,ENSG00000127527,1216.44786,-0.233861856,0.076887677,-3.041603884,0.002353213,0.011481435,epidermal growth factor receptor pathway substrate 15 like 1 [Source:HGNC Symbol	Acc:HGNC:24634]
SF3B5,ENSG00000169976,988.629888,-0.23335524,0.079755531,-2.925881593,0.003434816,0.015793172,splicing factor 3b subunit 5 [Source:HGNC Symbol	Acc:HGNC:21083]
ITPRIPL2,ENSG00000205730,1736.706841,-0.232349698,0.063040069,-3.685746277,0.000228033,0.001509268,ITPRIP like 2 [Source:HGNC Symbol	Acc:HGNC:27257]
MRPS18A,ENSG00000096080,1314.55264,-0.231680803,0.075694105,-3.060750938,0.002207827,0.010868012,mitochondrial ribosomal protein S18A [Source:HGNC Symbol	Acc:HGNC:14515]
KIFC1,ENSG00000237649,2948.691274,-0.231504528,0.062125863,-3.72637928,0.00019425,0.001311847,kinesin family member C1 [Source:HGNC Symbol	Acc:HGNC:6389]
MPI,ENSG00000178802,2758.381711,-0.230884186,0.057455233,-4.018505782,5.86E-05,0.000456705,mannose phosphate isomerase [Source:HGNC Symbol	Acc:HGNC:7216]
ACD,ENSG00000102977,1364.706235,-0.230514744,0.0713344,-3.231466789,0.001231566,0.00657173,ACD shelterin complex subunit and telomerase recruitment factor [Source:HGNC Symbol	Acc:HGNC:25070]
CORO1A,ENSG00000102879,1323.373954,-0.230155201,0.071113743,-3.23643771,0.001210316,0.006474542,coronin 1A [Source:HGNC Symbol	Acc:HGNC:2252]
RAB8A,ENSG00000167461,2158.042092,-0.230032084,0.063131567,-3.643693552,0.000268753,0.001736426,"RAB8A, member RAS oncogene family [Source:HGNC Symbol	Acc:HGNC:7007]"
CHSY1,ENSG00000131873,1165.231694,-0.229314512,0.074171524,-3.091678577,0.001990282,0.00993477,chondroitin sulfate synthase 1 [Source:HGNC Symbol	Acc:HGNC:17198]
NUP210,ENSG00000132182,7271.124025,-0.229212893,0.048670252,-4.709507055,2.48E-06,2.58E-05,nucleoporin 210 [Source:HGNC Symbol	Acc:HGNC:30052]
MUC20,ENSG00000176945,5781.838594,-0.229058761,0.060851002,-3.764256165,0.000167046,0.001154239,"mucin 20, cell surface associated [Source:HGNC Symbol	Acc:HGNC:23282]"
TMEM106C,ENSG00000134291,4638.570592,-0.228950386,0.049098482,-4.663084767,3.12E-06,3.19E-05,transmembrane protein 106C [Source:HGNC Symbol	Acc:HGNC:28775]
GMPPA,ENSG00000144591,1249.692045,-0.228742157,0.070497427,-3.244688027,0.001175794,0.006312489,GDP-mannose pyrophosphorylase A [Source:HGNC Symbol	Acc:HGNC:22923]
CCDC88A,ENSG00000115355,1202.688515,-0.22830355,0.072992642,-3.127761135,0.001761433,0.008914677,coiled-coil domain containing 88A [Source:HGNC Symbol	Acc:HGNC:25523]
RAB1B,ENSG00000174903,12157.05518,-0.228006512,0.038977708,-5.849664408,4.93E-09,8.31E-08,"RAB1B, member RAS oncogene family [Source:HGNC Symbol	Acc:HGNC:18370]"
CNN3,ENSG00000117519,3669.496926,-0.227810164,0.048083144,-4.737838313,2.16E-06,2.27E-05,calponin 3 [Source:HGNC Symbol	Acc:HGNC:2157]
P2RX4,ENSG00000135124,1217.17931,-0.227560951,0.072959208,-3.119016179,0.00181456,0.00916491,purinergic receptor P2X 4 [Source:HGNC Symbol	Acc:HGNC:8535]
ZNF367,ENSG00000165244,857.8640354,-0.22726051,0.080822186,-2.811857982,0.004925625,0.021240956,zinc finger protein 367 [Source:HGNC Symbol	Acc:HGNC:18320]
GTPBP2,ENSG00000172432,3671.737356,-0.226032389,0.052255353,-4.325535616,1.52E-05,0.000134698,GTP binding protein 2 [Source:HGNC Symbol	Acc:HGNC:4670]
GPI,ENSG00000105220,8100.992942,-0.226005719,0.052413031,-4.312013908,1.62E-05,0.000142112,glucose-6-phosphate isomerase [Source:HGNC Symbol	Acc:HGNC:4458]
ENC1,ENSG00000171617,2168.959532,-0.225701852,0.064393673,-3.505031522,0.000456553,0.002775583,ectodermal-neural cortex 1 [Source:HGNC Symbol	Acc:HGNC:3345]
NPC1,ENSG00000141458,2962.676088,-0.225125476,0.059419632,-3.788738962,0.000151414,0.001058479,NPC intracellular cholesterol transporter 1 [Source:HGNC Symbol	Acc:HGNC:7897]
MYO19,ENSG00000278259,4144.505355,-0.224907918,0.053910252,-4.171895115,3.02E-05,0.000252153,myosin XIX [Source:HGNC Symbol	Acc:HGNC:26234]
ATG9A,ENSG00000198925,2350.802336,-0.224533449,0.058750698,-3.821800508,0.000132481,0.000940217,autophagy related 9A [Source:HGNC Symbol	Acc:HGNC:22408]
GLO1,ENSG00000124767,8652.125593,-0.224521335,0.042963681,-5.22584026,1.73E-07,2.25E-06,glyoxalase I [Source:HGNC Symbol	Acc:HGNC:4323]
SUPT5H,ENSG00000196235,5052.157213,-0.22439317,0.045920767,-4.886529188,1.03E-06,1.15E-05,"SPT5 homolog, DSIF elongation factor subunit [Source:HGNC Symbol	Acc:HGNC:11469]"
ODF2,ENSG00000136811,1232.822417,-0.223930935,0.071382253,-3.137067331,0.001706469,0.008689544,outer dense fiber of sperm tails 2 [Source:HGNC Symbol	Acc:HGNC:8114]
EXOC5,ENSG00000070367,3501.273211,-0.22321767,0.054816652,-4.07207777,4.66E-05,0.00037249,exocyst complex component 5 [Source:HGNC Symbol	Acc:HGNC:10696]
DNA2,ENSG00000138346,788.3902387,-0.222114127,0.08599391,-2.582905321,0.009797221,0.037188076,DNA replication helicase/nuclease 2 [Source:HGNC Symbol	Acc:HGNC:2939]
PA2G4,ENSG00000170515,8390.889755,-0.220960332,0.046685551,-4.732948983,2.21E-06,2.31E-05,proliferation-associated 2G4 [Source:HGNC Symbol	Acc:HGNC:8550]
TJP1,ENSG00000104067,8568.478678,-0.220359462,0.047931595,-4.597373863,4.28E-06,4.28E-05,tight junction protein 1 [Source:HGNC Symbol	Acc:HGNC:11827]
GINM1,ENSG00000055211,1111.18377,-0.218443547,0.077985322,-2.801085414,0.005093104,0.021819772,glycosylated integral membrane protein 1 [Source:HGNC Symbol	Acc:HGNC:21074]
SH3D21,ENSG00000214193,948.1196124,-0.216054449,0.081949146,-2.63644539,0.008377968,0.032776194,SH3 domain containing 21 [Source:HGNC Symbol	Acc:HGNC:26236]
MDH2,ENSG00000146701,6756.441865,-0.215874312,0.04729533,-4.5643896,5.01E-06,4.94E-05,malate dehydrogenase 2 [Source:HGNC Symbol	Acc:HGNC:6971]
LYPLA1,ENSG00000120992,6583.794366,-0.215805835,0.044301464,-4.871302508,1.11E-06,1.23E-05,lysophospholipase 1 [Source:HGNC Symbol	Acc:HGNC:6737]
FUS,ENSG00000089280,13012.38475,-0.215333175,0.042531047,-5.062964333,4.13E-07,4.96E-06,FUS RNA binding protein [Source:HGNC Symbol	Acc:HGNC:4010]
MCMBP,ENSG00000197771,2604.166413,-0.214508674,0.057135228,-3.754403064,0.000173755,0.001192868,minichromosome maintenance complex binding protein [Source:HGNC Symbol	Acc:HGNC:25782]
MORF4L2,ENSG00000123562,12647.55837,-0.213205679,0.039573527,-5.387583483,7.14E-08,1.00E-06,mortality factor 4 like 2 [Source:HGNC Symbol	Acc:HGNC:16849]
POLR3G,ENSG00000113356,998.1982968,-0.213111466,0.086510956,-2.463404338,0.013762462,0.049151648,RNA polymerase III subunit G [Source:HGNC Symbol	Acc:HGNC:30075]
SLC25A37,ENSG00000147454,3563.955516,-0.212224143,0.050537896,-4.199307046,2.68E-05,0.000225758,solute carrier family 25 member 37 [Source:HGNC Symbol	Acc:HGNC:29786]
DARS1,ENSG00000115866,5216.926813,-0.211893777,0.047518307,-4.459203034,8.23E-06,7.70E-05,aspartyl-tRNA synthetase 1 [Source:HGNC Symbol	Acc:HGNC:2678]
ZHX3,ENSG00000174306,1404.050743,-0.21023343,0.073341035,-2.866518441,0.00415014,0.018511906,zinc fingers and homeoboxes 3 [Source:HGNC Symbol	Acc:HGNC:15935]
RCOR1,ENSG00000089902,2855.011605,-0.210103548,0.055167992,-3.808432059,0.000139851,0.000989229,REST corepressor 1 [Source:HGNC Symbol	Acc:HGNC:17441]
NCAPD3,ENSG00000151503,4656.071491,-0.209010105,0.049356523,-4.234700765,2.29E-05,0.000194737,non-SMC condensin II complex subunit D3 [Source:HGNC Symbol	Acc:HGNC:28952]
TMEM185B,ENSG00000226479,2036.987073,-0.208766882,0.061001925,-3.422299902,0.000620938,0.003641453,transmembrane protein 185B [Source:HGNC Symbol	Acc:HGNC:18896]
MMP14,ENSG00000157227,11931.25373,-0.208688124,0.044224882,-4.718794329,2.37E-06,2.47E-05,matrix metallopeptidase 14 [Source:HGNC Symbol	Acc:HGNC:7160]
RNF181,ENSG00000168894,1514.36759,-0.208418658,0.067158132,-3.103401663,0.001913098,0.00960087,ring finger protein 181 [Source:HGNC Symbol	Acc:HGNC:28037]
KRT18,ENSG00000111057,48576.93384,-0.207629039,0.039338531,-5.278006989,1.31E-07,1.72E-06,keratin 18 [Source:HGNC Symbol	Acc:HGNC:6430]
ZDHHC20,ENSG00000180776,4025.141043,-0.206975748,0.054454557,-3.80088938,0.000144178,0.001015503,zinc finger DHHC-type palmitoyltransferase 20 [Source:HGNC Symbol	Acc:HGNC:20749]
ARAF,ENSG00000078061,1325.238923,-0.206943639,0.080014973,-2.586311413,0.009700924,0.036888227,"A-Raf proto-oncogene, serine/threonine kinase [Source:HGNC Symbol	Acc:HGNC:646]"
MTCL1,ENSG00000168502,1091.425304,-0.206370115,0.079650699,-2.590939137,0.009571442,0.036498152,microtubule crosslinking factor 1 [Source:HGNC Symbol	Acc:HGNC:29121]
GALE,ENSG00000117308,2559.141484,-0.206306024,0.063650837,-3.241214612,0.001190215,0.006373866,UDP-galactose-4-epimerase [Source:HGNC Symbol	Acc:HGNC:4116]
RRBP1,ENSG00000125844,4136.557109,-0.205538506,0.049637682,-4.140775702,3.46E-05,0.000285102,ribosome binding protein 1 [Source:HGNC Symbol	Acc:HGNC:10448]
FLII,ENSG00000177731,10967.9697,-0.204556838,0.038915529,-5.256432122,1.47E-07,1.93E-06,FLII actin remodeling protein [Source:HGNC Symbol	Acc:HGNC:3750]
PRPF8,ENSG00000174231,15241.18518,-0.203575988,0.037895732,-5.372003036,7.79E-08,1.08E-06,pre-mRNA processing factor 8 [Source:HGNC Symbol	Acc:HGNC:17340]
LCLAT1,ENSG00000172954,1057.182689,-0.203008982,0.081882042,-2.479285788,0.013164578,0.047387571,lysocardiolipin acyltransferase 1 [Source:HGNC Symbol	Acc:HGNC:26756]
TRIP13,ENSG00000071539,2768.659382,-0.202884925,0.059771037,-3.394368485,0.000687871,0.003985431,thyroid hormone receptor interactor 13 [Source:HGNC Symbol	Acc:HGNC:12307]
NR1D2,ENSG00000174738,1436.864459,-0.202754389,0.071091456,-2.852021879,0.004344211,0.019159973,nuclear receptor subfamily 1 group D member 2 [Source:HGNC Symbol	Acc:HGNC:7963]
GOT1,ENSG00000120053,1343.486944,-0.202722025,0.075799457,-2.674452191,0.007485145,0.030055363,glutamic-oxaloacetic transaminase 1 [Source:HGNC Symbol	Acc:HGNC:4432]
CAP1,ENSG00000131236,22203.85794,-0.202669126,0.041064696,-4.935361688,8.00E-07,9.13E-06,cyclase associated actin cytoskeleton regulatory protein 1 [Source:HGNC Symbol	Acc:HGNC:20040]
TPI1,ENSG00000111669,24465.16394,-0.202078688,0.044980283,-4.492606005,7.04E-06,6.68E-05,triosephosphate isomerase 1 [Source:HGNC Symbol	Acc:HGNC:12009]
PTDSS1,ENSG00000156471,2465.615667,-0.200434103,0.055759915,-3.594591252,0.000324901,0.002061714,phosphatidylserine synthase 1 [Source:HGNC Symbol	Acc:HGNC:9587]
AIP,ENSG00000110711,2247.395213,-0.196427563,0.064994022,-3.022240483,0.002509111,0.012111412,aryl hydrocarbon receptor interacting protein [Source:HGNC Symbol	Acc:HGNC:358]
IDH3G,ENSG00000067829,2009.592948,-0.195844758,0.064866248,-3.01920898,0.002534356,0.012205637,isocitrate dehydrogenase (NAD(+)) 3 non-catalytic subunit gamma [Source:HGNC Symbol	Acc:HGNC:5386]
MCM3,ENSG00000112118,6695.586875,-0.195775208,0.046000811,-4.255907727,2.08E-05,0.000178485,minichromosome maintenance complex component 3 [Source:HGNC Symbol	Acc:HGNC:6945]
AP3M2,ENSG00000070718,2298.679485,-0.195505778,0.065919261,-2.965836935,0.003018605,0.01418982,adaptor related protein complex 3 subunit mu 2 [Source:HGNC Symbol	Acc:HGNC:570]
NUP88,ENSG00000108559,2650.604999,-0.195010664,0.053378379,-3.65336429,0.000258827,0.00167883,nucleoporin 88 [Source:HGNC Symbol	Acc:HGNC:8067]
AFF4,ENSG00000072364,2155.253795,-0.193942218,0.057130466,-3.39472495,0.000686976,0.003983339,ALF transcription elongation factor 4 [Source:HGNC Symbol	Acc:HGNC:17869]
SH3BP4,ENSG00000130147,3274.232045,-0.193616143,0.052976734,-3.654739161,0.000257444,0.001670585,SH3 domain binding protein 4 [Source:HGNC Symbol	Acc:HGNC:10826]
SIGMAR1,ENSG00000147955,2303.718542,-0.193323737,0.058545848,-3.302091331,0.000959668,0.005314674,sigma non-opioid intracellular receptor 1 [Source:HGNC Symbol	Acc:HGNC:8157]
LDLR,ENSG00000130164,9025.88953,-0.19267817,0.049605012,-3.884248039,0.000102647,0.000755056,low density lipoprotein receptor [Source:HGNC Symbol	Acc:HGNC:6547]
MYL12A,ENSG00000101608,6303.738615,-0.192315068,0.044352148,-4.336093653,1.45E-05,0.000128927,myosin light chain 12A [Source:HGNC Symbol	Acc:HGNC:16701]
TRIM28,ENSG00000130726,8178.815403,-0.192045662,0.04716806,-4.071519228,4.67E-05,0.000373185,tripartite motif containing 28 [Source:HGNC Symbol	Acc:HGNC:16384]
SMYD2,ENSG00000143499,1242.6439,-0.192010629,0.074749766,-2.568712122,0.010207722,0.038414081,SET and MYND domain containing 2 [Source:HGNC Symbol	Acc:HGNC:20982]
FBL,ENSG00000105202,3394.85979,-0.191797193,0.055816314,-3.436221059,0.000589889,0.003485392,fibrillarin [Source:HGNC Symbol	Acc:HGNC:3599]
RPS6,ENSG00000137154,14383.22921,-0.191462853,0.039763907,-4.814990923,1.47E-06,1.60E-05,ribosomal protein S6 [Source:HGNC Symbol	Acc:HGNC:10429]
TMEM170A,ENSG00000166822,1808.229668,-0.19110873,0.06517736,-2.932133644,0.003366418,0.015526513,transmembrane protein 170A [Source:HGNC Symbol	Acc:HGNC:29577]
PNPO,ENSG00000108439,1470.747285,-0.191103367,0.069877078,-2.734850574,0.00624086,0.025823353,pyridoxamine 5'-phosphate oxidase [Source:HGNC Symbol	Acc:HGNC:30260]
MICALL1,ENSG00000100139,2263.21664,-0.190941627,0.068690696,-2.779730563,0.005440402,0.023114185,MICAL like 1 [Source:HGNC Symbol	Acc:HGNC:29804]
CDK2,ENSG00000123374,1872.377341,-0.190887723,0.071353584,-2.675236639,0.007467652,0.029993193,cyclin dependent kinase 2 [Source:HGNC Symbol	Acc:HGNC:1771]
TUBGCP2,ENSG00000130640,2734.010475,-0.190382673,0.057114332,-3.333360755,0.000858036,0.004827059,tubulin gamma complex associated protein 2 [Source:HGNC Symbol	Acc:HGNC:18599]
AMMECR1,ENSG00000101935,1507.013419,-0.190068485,0.072841314,-2.609350032,0.00907144,0.034975779,AMMECR nuclear protein 1 [Source:HGNC Symbol	Acc:HGNC:467]
MIDN,ENSG00000167470,3918.552016,-0.189928889,0.05376312,-3.532698419,0.000411341,0.002532702,midnolin [Source:HGNC Symbol	Acc:HGNC:16298]
DHX15,ENSG00000109606,7090.845086,-0.189799908,0.045534885,-4.168230764,3.07E-05,0.000255668,DEAH-box helicase 15 [Source:HGNC Symbol	Acc:HGNC:2738]
NUP62,ENSG00000213024,3938.88783,-0.188897906,0.062918918,-3.002243421,0.002679978,0.012844711,nucleoporin 62 [Source:HGNC Symbol	Acc:HGNC:8066]
UROD,ENSG00000126088,1438.540078,-0.188301633,0.067862378,-2.774757376,0.00552429,0.023343724,uroporphyrinogen decarboxylase [Source:HGNC Symbol	Acc:HGNC:12591]
PARP1,ENSG00000143799,9643.839271,-0.187984828,0.041192936,-4.563520936,5.03E-06,4.95E-05,poly(ADP-ribose) polymerase 1 [Source:HGNC Symbol	Acc:HGNC:270]
ABR,ENSG00000159842,5733.732796,-0.187842072,0.048269728,-3.891508809,9.96E-05,0.000735346,ABR activator of RhoGEF and GTPase [Source:HGNC Symbol	Acc:HGNC:81]
SFT2D2,ENSG00000213064,4565.630897,-0.187714123,0.072466886,-2.590343451,0.009588022,0.036552038,SFT2 domain containing 2 [Source:HGNC Symbol	Acc:HGNC:25140]
PRMT5,ENSG00000100462,5813.604919,-0.187688959,0.050744869,-3.698678552,0.000216725,0.001444026,protein arginine methyltransferase 5 [Source:HGNC Symbol	Acc:HGNC:10894]
FAM50A,ENSG00000071859,2651.811294,-0.186857219,0.056825945,-3.288237801,0.001008166,0.005546429,family with sequence similarity 50 member A [Source:HGNC Symbol	Acc:HGNC:18786]
SAMD4A,ENSG00000020577,1835.578486,-0.186516179,0.065371039,-2.853192806,0.004328235,0.019095155,sterile alpha motif domain containing 4A [Source:HGNC Symbol	Acc:HGNC:23023]
CCDC86,ENSG00000110104,1733.3199,-0.186043023,0.061281476,-3.03587701,0.002398372,0.01165859,coiled-coil domain containing 86 [Source:HGNC Symbol	Acc:HGNC:28359]
PSMB2,ENSG00000126067,4901.263019,-0.185418963,0.052066687,-3.561182314,0.000369189,0.002314213,proteasome 20S subunit beta 2 [Source:HGNC Symbol	Acc:HGNC:9539]
SMAP2,ENSG00000084070,1664.531324,-0.185395373,0.0661317,-2.803426688,0.005056273,0.021697777,small ArfGAP2 [Source:HGNC Symbol	Acc:HGNC:25082]
CAPG,ENSG00000042493,3526.344131,-0.185105138,0.056137778,-3.297336416,0.000976065,0.005395471,"capping actin protein, gelsolin like [Source:HGNC Symbol	Acc:HGNC:1474]"
COPS6,ENSG00000168090,5390.139149,-0.18491971,0.047376366,-3.903205859,9.49E-05,0.000704517,COP9 signalosome subunit 6 [Source:HGNC Symbol	Acc:HGNC:21749]
DNAH2,ENSG00000183914,3915.747809,-0.184735169,0.04810227,-3.840466731,0.000122801,0.000884983,dynein axonemal heavy chain 2 [Source:HGNC Symbol	Acc:HGNC:2948]
POLR3E,ENSG00000058600,1728.415447,-0.184301092,0.066806922,-2.758712507,0.005802956,0.024287471,RNA polymerase III subunit E [Source:HGNC Symbol	Acc:HGNC:30347]
PIEZO1,ENSG00000103335,9269.529682,-0.183649271,0.042936056,-4.27727387,1.89E-05,0.000163223,piezo type mechanosensitive ion channel component 1 [Source:HGNC Symbol	Acc:HGNC:28993]
LIG1,ENSG00000105486,1722.459524,-0.183318548,0.067117308,-2.73131555,0.006308204,0.026051452,DNA ligase 1 [Source:HGNC Symbol	Acc:HGNC:6598]
POLD1,ENSG00000062822,1800.172126,-0.182576393,0.072846551,-2.506314835,0.012199694,0.04455112,"DNA polymerase delta 1, catalytic subunit [Source:HGNC Symbol	Acc:HGNC:9175]"
USP10,ENSG00000103194,4791.995548,-0.181605379,0.055814383,-3.253737994,0.001138973,0.006150206,ubiquitin specific peptidase 10 [Source:HGNC Symbol	Acc:HGNC:12608]
UBA1,ENSG00000130985,7113.310231,-0.181273054,0.042173945,-4.298223777,1.72E-05,0.000150185,ubiquitin like modifier activating enzyme 1 [Source:HGNC Symbol	Acc:HGNC:12469]
CEP250,ENSG00000126001,3346.091423,-0.179583958,0.060438429,-2.971353867,0.002964899,0.013985816,centrosomal protein 250 [Source:HGNC Symbol	Acc:HGNC:1859]
RAB21,ENSG00000080371,1638.104554,-0.178883545,0.069595401,-2.570335703,0.010160001,0.038273097,"RAB21, member RAS oncogene family [Source:HGNC Symbol	Acc:HGNC:18263]"
TRIP10,ENSG00000125733,3427.386817,-0.178817608,0.050439413,-3.545196039,0.000392321,0.002438089,thyroid hormone receptor interactor 10 [Source:HGNC Symbol	Acc:HGNC:12304]
AKR1B1,ENSG00000085662,3079.713011,-0.176870224,0.056862196,-3.110506394,0.001867669,0.009404505,aldo-keto reductase family 1 member B [Source:HGNC Symbol	Acc:HGNC:381]
DPY19L1,ENSG00000173852,3474.235132,-0.175975438,0.055908122,-3.147582679,0.001646265,0.008434779,dpy-19 like C-mannosyltransferase 1 [Source:HGNC Symbol	Acc:HGNC:22205]
TRPM7,ENSG00000092439,2417.3846,-0.175768561,0.06661487,-2.638578466,0.008325443,0.032622011,transient receptor potential cation channel subfamily M member 7 [Source:HGNC Symbol	Acc:HGNC:17994]
FUCA1,ENSG00000179163,2592.773409,-0.175000453,0.05569735,-3.141988842,0.001678044,0.008568187,alpha-L-fucosidase 1 [Source:HGNC Symbol	Acc:HGNC:4006]
AKAP8L,ENSG00000011243,1926.315478,-0.174718094,0.06215804,-2.810868803,0.004940793,0.021287914,A-kinase anchoring protein 8 like [Source:HGNC Symbol	Acc:HGNC:29857]
HAT1,ENSG00000128708,2007.702488,-0.174329521,0.066749538,-2.611696294,0.009009425,0.034745651,histone acetyltransferase 1 [Source:HGNC Symbol	Acc:HGNC:4821]
SRM,ENSG00000116649,2755.98784,-0.174190398,0.057895007,-3.008729183,0.002623429,0.0126102,spermidine synthase [Source:HGNC Symbol	Acc:HGNC:11296]
PAK4,ENSG00000130669,1993.532533,-0.173510441,0.059107867,-2.935488113,0.003330234,0.01539292,p21 (RAC1) activated kinase 4 [Source:HGNC Symbol	Acc:HGNC:16059]
RPL19,ENSG00000108298,21913.35423,-0.172815279,0.039420705,-4.383870845,1.17E-05,0.000106103,ribosomal protein L19 [Source:HGNC Symbol	Acc:HGNC:10312]
RPL4,ENSG00000174444,36418.83909,-0.172318804,0.034683685,-4.968295749,6.75E-07,7.83E-06,ribosomal protein L4 [Source:HGNC Symbol	Acc:HGNC:10353]
U2AF2,ENSG00000063244,5530.574688,-0.17146375,0.049689582,-3.450698197,0.000559138,0.003328736,U2 small nuclear RNA auxiliary factor 2 [Source:HGNC Symbol	Acc:HGNC:23156]
DPYSL3,ENSG00000113657,2485.706474,-0.171393403,0.058236995,-2.943033094,0.003250137,0.015118897,dihydropyrimidinase like 3 [Source:HGNC Symbol	Acc:HGNC:3015]
PRCC,ENSG00000143294,2735.201005,-0.171332729,0.060028079,-2.854209748,0.004314404,0.019056666,proline rich mitotic checkpoint control factor [Source:HGNC Symbol	Acc:HGNC:9343]
PLOD2,ENSG00000152952,9811.718078,-0.171245174,0.047333279,-3.617859958,0.000297049,0.00189951,"procollagen-lysine,2-oxoglutarate 5-dioxygenase 2 [Source:HGNC Symbol	Acc:HGNC:9082]"
PPP2CA,ENSG00000113575,6238.983359,-0.171226077,0.044137877,-3.879345596,0.000104738,0.000768541,protein phosphatase 2 catalytic subunit alpha [Source:HGNC Symbol	Acc:HGNC:9299]
ZC3H7B,ENSG00000100403,4521.063874,-0.171225336,0.047683348,-3.590883227,0.000329559,0.002087722,zinc finger CCCH-type containing 7B [Source:HGNC Symbol	Acc:HGNC:30869]
LMNB2,ENSG00000176619,6761.835179,-0.171111271,0.045386866,-3.770061372,0.000163207,0.001130859,lamin B2 [Source:HGNC Symbol	Acc:HGNC:6638]
NEK7,ENSG00000151414,2227.241029,-0.169469302,0.066999843,-2.529398494,0.011425822,0.042220944,NIMA related kinase 7 [Source:HGNC Symbol	Acc:HGNC:13386]
HSD3B7,ENSG00000099377,2035.966785,-0.168860997,0.068485746,-2.465637093,0.013676983,0.048916598,"hydroxy-delta-5-steroid dehydrogenase, 3 beta- and steroid delta-isomerase 7 [Source:HGNC Symbol	Acc:HGNC:18324]"
RANGAP1,ENSG00000100401,4442.903745,-0.168345511,0.050957824,-3.30362442,0.000954436,0.005295523,Ran GTPase activating protein 1 [Source:HGNC Symbol	Acc:HGNC:9854]
SRSF7,ENSG00000115875,4376.89535,-0.168235233,0.050550905,-3.328036018,0.000874606,0.004905482,serine and arginine rich splicing factor 7 [Source:HGNC Symbol	Acc:HGNC:10789]
MAP3K9,ENSG00000006432,3294.782978,-0.167699564,0.052158978,-3.215162016,0.001303709,0.00691712,mitogen-activated protein kinase kinase kinase 9 [Source:HGNC Symbol	Acc:HGNC:6861]
FKBP5,ENSG00000096060,1895.310779,-0.167327082,0.067884284,-2.46488689,0.013705651,0.048983918,FKBP prolyl isomerase 5 [Source:HGNC Symbol	Acc:HGNC:3721]
KIF22,ENSG00000079616,4400.592497,-0.167190764,0.052289922,-3.197380283,0.00138682,0.007300982,kinesin family member 22 [Source:HGNC Symbol	Acc:HGNC:6391]
MANBAL,ENSG00000101363,1819.39013,-0.167149769,0.061473406,-2.719058201,0.006546809,0.026855077,mannosidase beta like [Source:HGNC Symbol	Acc:HGNC:15799]
MARCKSL1,ENSG00000175130,6956.863367,-0.166457289,0.047960935,-3.470684833,0.000519133,0.003119186,MARCKS like 1 [Source:HGNC Symbol	Acc:HGNC:7142]
EIF3G,ENSG00000130811,2763.498508,-0.166141969,0.054654907,-3.039836271,0.002367068,0.011522664,eukaryotic translation initiation factor 3 subunit G [Source:HGNC Symbol	Acc:HGNC:3274]
NCL,ENSG00000115053,24996.28203,-0.165583603,0.040106494,-4.128598321,3.65E-05,0.000298321,nucleolin [Source:HGNC Symbol	Acc:HGNC:7667]
TSR1,ENSG00000167721,4361.003492,-0.165372962,0.055164271,-2.997827406,0.002719116,0.012994815,TSR1 ribosome maturation factor [Source:HGNC Symbol	Acc:HGNC:25542]
RAD23B,ENSG00000119318,8444.368381,-0.165159974,0.041533809,-3.976518853,6.99E-05,0.000535245,"RAD23 homolog B, nucleotide excision repair protein [Source:HGNC Symbol	Acc:HGNC:9813]"
CD59,ENSG00000085063,4681.289076,-0.164972583,0.058408391,-2.82446716,0.00473593,0.020571524,CD59 molecule (CD59 blood group) [Source:HGNC Symbol	Acc:HGNC:1689]
SREBF2,ENSG00000198911,8723.915757,-0.162601443,0.045605374,-3.565400912,0.0003633,0.002283056,sterol regulatory element binding transcription factor 2 [Source:HGNC Symbol	Acc:HGNC:11290]
UTP11,ENSG00000183520,1895.897034,-0.162468321,0.060858219,-2.66962004,0.007593712,0.030336231,UTP11 small subunit processome component [Source:HGNC Symbol	Acc:HGNC:24329]
TUBB,ENSG00000196230,41620.83792,-0.161906429,0.035298997,-4.586714739,4.50E-06,4.49E-05,tubulin beta class I [Source:HGNC Symbol	Acc:HGNC:20778]
RPS2,ENSG00000140988,69997.65387,-0.161360456,0.045732394,-3.528362313,0.000418139,0.002567145,ribosomal protein S2 [Source:HGNC Symbol	Acc:HGNC:10404]
SNRPN,ENSG00000128739,4015.416277,-0.160399611,0.046983469,-3.413958456,0.000640263,0.00374302,small nuclear ribonucleoprotein polypeptide N [Source:HGNC Symbol	Acc:HGNC:11164]
TNFAIP1,ENSG00000109079,6074.246194,-0.160245294,0.045699393,-3.506508133,0.000454028,0.002763606,TNF alpha induced protein 1 [Source:HGNC Symbol	Acc:HGNC:11894]
GMPS,ENSG00000163655,4049.902653,-0.159614481,0.048853776,-3.267188202,0.001086214,0.005903769,guanine monophosphate synthase [Source:HGNC Symbol	Acc:HGNC:4378]
SMURF1,ENSG00000198742,7796.290462,-0.159303733,0.040334324,-3.94958232,7.83E-05,0.000593721,SMAD specific E3 ubiquitin protein ligase 1 [Source:HGNC Symbol	Acc:HGNC:16807]
FANCA,ENSG00000187741,3425.678275,-0.159155122,0.057970587,-2.745446108,0.006042869,0.025101537,FA complementation group A [Source:HGNC Symbol	Acc:HGNC:3582]
PHB2,ENSG00000215021,5511.941669,-0.15726774,0.044890874,-3.503334314,0.000459472,0.002789921,prohibitin 2 [Source:HGNC Symbol	Acc:HGNC:30306]
AKT2,ENSG00000105221,3487.07493,-0.156969269,0.059201452,-2.651442914,0.008014866,0.031679522,AKT serine/threonine kinase 2 [Source:HGNC Symbol	Acc:HGNC:392]
SNRPC,ENSG00000124562,2980.57899,-0.156701086,0.053115268,-2.950207958,0.003175601,0.0148251,small nuclear ribonucleoprotein polypeptide C [Source:HGNC Symbol	Acc:HGNC:11157]
DNAJB14,ENSG00000164031,1588.688873,-0.156568531,0.063640988,-2.460183863,0.013886585,0.049508429,DnaJ heat shock protein family (Hsp40) member B14 [Source:HGNC Symbol	Acc:HGNC:25881]
TMPRSS4,ENSG00000137648,4851.737353,-0.156281919,0.047661101,-3.279024539,0.001041666,0.005701086,transmembrane serine protease 4 [Source:HGNC Symbol	Acc:HGNC:11878]
COL6A1,ENSG00000142156,2315.625502,-0.155784022,0.060903167,-2.557896912,0.01053073,0.039441579,collagen type VI alpha 1 chain [Source:HGNC Symbol	Acc:HGNC:2211]
PPM1G,ENSG00000115241,6331.388906,-0.15560832,0.044309473,-3.511852206,0.000444995,0.002715272,"protein phosphatase, Mg2+/Mn2+ dependent 1G [Source:HGNC Symbol	Acc:HGNC:9278]"
KIF2C,ENSG00000142945,4045.285913,-0.155519611,0.049697406,-3.129330525,0.001752051,0.008876226,kinesin family member 2C [Source:HGNC Symbol	Acc:HGNC:6393]
FAM168B,ENSG00000152102,4206.872265,-0.155317514,0.051635635,-3.007952025,0.002630147,0.012638422,family with sequence similarity 168 member B [Source:HGNC Symbol	Acc:HGNC:27016]
RPL8,ENSG00000161016,35378.41122,-0.154782304,0.045023372,-3.437821239,0.000586415,0.003467607,ribosomal protein L8 [Source:HGNC Symbol	Acc:HGNC:10368]
COA4,ENSG00000181924,2694.504056,-0.154190553,0.056467682,-2.730598262,0.006321948,0.026072141,cytochrome c oxidase assembly factor 4 homolog [Source:HGNC Symbol	Acc:HGNC:24604]
SCD,ENSG00000099194,37050.23013,-0.15322459,0.04331161,-3.537725551,0.000403589,0.002495265,stearoyl-CoA desaturase [Source:HGNC Symbol	Acc:HGNC:10571]
NQO1,ENSG00000181019,8539.154822,-0.153102807,0.040859295,-3.747074076,0.000178909,0.00122151,NAD(P)H quinone dehydrogenase 1 [Source:HGNC Symbol	Acc:HGNC:2874]
KPNA2,ENSG00000182481,10824.90989,-0.152562335,0.047872511,-3.186846311,0.001438332,0.007519125,karyopherin subunit alpha 2 [Source:HGNC Symbol	Acc:HGNC:6395]
RALGPS2,ENSG00000116191,3829.61661,-0.15185664,0.053620811,-2.832046705,0.004625109,0.020172342,Ral GEF with PH domain and SH3 binding motif 2 [Source:HGNC Symbol	Acc:HGNC:30279]
HMGB2,ENSG00000164104,9501.394634,-0.15016859,0.042106936,-3.566362307,0.000361971,0.002275659,high mobility group box 2 [Source:HGNC Symbol	Acc:HGNC:5000]
EIF3C,ENSG00000184110,13589.4647,-0.149424132,0.043498636,-3.435145214,0.000592236,0.003496491,eukaryotic translation initiation factor 3 subunit C [Source:HGNC Symbol	Acc:HGNC:3279]
MCM7,ENSG00000166508,15548.63048,-0.148642958,0.052771016,-2.81675375,0.00485117,0.020974426,minichromosome maintenance complex component 7 [Source:HGNC Symbol	Acc:HGNC:6950]
BUB1,ENSG00000169679,3915.341527,-0.147634103,0.051301936,-2.877749154,0.004005235,0.01795139,BUB1 mitotic checkpoint serine/threonine kinase [Source:HGNC Symbol	Acc:HGNC:1148]
SLC44A1,ENSG00000070214,2519.404118,-0.145836335,0.056529505,-2.579826845,0.009884987,0.037416542,solute carrier family 44 member 1 [Source:HGNC Symbol	Acc:HGNC:18798]
KRT8,ENSG00000170421,90404.51552,-0.144873187,0.047452242,-3.053031451,0.002265422,0.011111213,keratin 8 [Source:HGNC Symbol	Acc:HGNC:6446]
CDC37,ENSG00000105401,5952.446897,-0.144513848,0.054055095,-2.673454699,0.007507442,0.030088229,"cell division cycle 37, HSP90 cochaperone [Source:HGNC Symbol	Acc:HGNC:1735]"
RFWD3,ENSG00000168411,3004.092711,-0.143581545,0.058055371,-2.473182823,0.013391562,0.048059146,ring finger and WD repeat domain 3 [Source:HGNC Symbol	Acc:HGNC:25539]
RBBP8,ENSG00000101773,2798.22503,-0.143522545,0.055954174,-2.565001604,0.010317533,0.038788206,"RB binding protein 8, endonuclease [Source:HGNC Symbol	Acc:HGNC:9891]"
CNN2,ENSG00000064666,7688.008834,-0.13917817,0.049229193,-2.827147118,0.004696475,0.020441786,calponin 2 [Source:HGNC Symbol	Acc:HGNC:2156]
CTSD,ENSG00000117984,5626.663436,-0.138609746,0.051620233,-2.685182472,0.007249022,0.029190694,cathepsin D [Source:HGNC Symbol	Acc:HGNC:2529]
EPN2,ENSG00000072134,5009.42868,-0.138097314,0.052010369,-2.65518813,0.007926419,0.031388082,epsin 2 [Source:HGNC Symbol	Acc:HGNC:18639]
TJP2,ENSG00000119139,4581.06489,-0.13801244,0.045809665,-3.012736287,0.002589038,0.012452914,tight junction protein 2 [Source:HGNC Symbol	Acc:HGNC:11828]
EIF3CL,ENSG00000205609,12744.55513,-0.13758174,0.040482718,-3.39853021,0.00067749,0.003932919,eukaryotic translation initiation factor 3 subunit C like [Source:HGNC Symbol	Acc:HGNC:26347]
MYBL2,ENSG00000101057,6458.138228,-0.13750314,0.048136066,-2.856551247,0.004282709,0.018961562,MYB proto-oncogene like 2 [Source:HGNC Symbol	Acc:HGNC:7548]
PPP6R1,ENSG00000105063,4922.016423,-0.136963063,0.046883284,-2.921362421,0.003485042,0.01599946,protein phosphatase 6 regulatory subunit 1 [Source:HGNC Symbol	Acc:HGNC:29195]
TLE1,ENSG00000196781,3070.152343,-0.135649161,0.052281395,-2.594597204,0.009470183,0.036195258,"TLE family member 1, transcriptional corepressor [Source:HGNC Symbol	Acc:HGNC:11837]"
PRRC2A,ENSG00000204469,15726.52095,-0.134659673,0.036807347,-3.658499864,0.000253696,0.001650571,proline rich coiled-coil 2A [Source:HGNC Symbol	Acc:HGNC:13918]
HIPK2,ENSG00000064393,14652.52163,-0.13424825,0.041161891,-3.261469471,0.001108364,0.00601102,homeodomain interacting protein kinase 2 [Source:HGNC Symbol	Acc:HGNC:14402]
CSNK1E,ENSG00000213923,7178.494353,-0.134229991,0.049255204,-2.725194066,0.00642637,0.026429753,casein kinase 1 epsilon [Source:HGNC Symbol	Acc:HGNC:2453]
MTA2,ENSG00000149480,3780.327356,-0.133823966,0.052737135,-2.537566098,0.011162629,0.041412437,metastasis associated 1 family member 2 [Source:HGNC Symbol	Acc:HGNC:7411]
YIPF3,ENSG00000137207,3603.330254,-0.132505349,0.04883304,-2.713436426,0.006658934,0.027251055,Yip1 domain family member 3 [Source:HGNC Symbol	Acc:HGNC:21023]
ANXA3,ENSG00000138772,3666.838224,-0.131577087,0.048105866,-2.73515683,0.006235056,0.025806493,annexin A3 [Source:HGNC Symbol	Acc:HGNC:541]
FLNA,ENSG00000196924,56559.53123,-0.131030167,0.043619624,-3.003927036,0.002665192,0.012786241,filamin A [Source:HGNC Symbol	Acc:HGNC:3754]
RANBP1,ENSG00000099901,4355.591586,-0.130494403,0.049929927,-2.613550853,0.008960675,0.034602347,RAN binding protein 1 [Source:HGNC Symbol	Acc:HGNC:9847]
SCYL1,ENSG00000142186,5106.120056,-0.128973712,0.044580879,-2.89302759,0.003815478,0.017225047,SCY1 like pseudokinase 1 [Source:HGNC Symbol	Acc:HGNC:14372]
RPSA,ENSG00000168028,24248.75715,-0.128612481,0.040613609,-3.166733596,0.001541615,0.007983553,ribosomal protein SA [Source:HGNC Symbol	Acc:HGNC:6502]
SLC7A5,ENSG00000103257,19287.31517,-0.125586529,0.042337967,-2.966286267,0.003014198,0.014177663,solute carrier family 7 member 5 [Source:HGNC Symbol	Acc:HGNC:11063]
LARP1,ENSG00000155506,14610.28023,-0.120603523,0.036144908,-3.336667017,0.000847895,0.004775407,"La ribonucleoprotein 1, translational regulator [Source:HGNC Symbol	Acc:HGNC:29531]"
ANXA2,ENSG00000182718,34515.48939,-0.120442594,0.03327419,-3.619700291,0.000294944,0.00188767,annexin A2 [Source:HGNC Symbol	Acc:HGNC:537]
CCN1,ENSG00000142871,9231.602935,-0.116350454,0.046838742,-2.484064453,0.01298923,0.046906424,cellular communication network factor 1 [Source:HGNC Symbol	Acc:HGNC:2654]
GNAS,ENSG00000087460,37110.21857,-0.111876224,0.035022242,-3.194433486,0.001401056,0.007373327,GNAS complex locus [Source:HGNC Symbol	Acc:HGNC:4392]
SSRP1,ENSG00000149136,9303.72269,-0.106990234,0.039174765,-2.731100815,0.006312316,0.026061221,structure specific recognition protein 1 [Source:HGNC Symbol	Acc:HGNC:11327]
CCT7,ENSG00000135624,12203.23145,-0.094157442,0.037684124,-2.498597075,0.012468599,0.045322415,chaperonin containing TCP1 subunit 7 [Source:HGNC Symbol	Acc:HGNC:1622]
,,,,,,,,
,,,,,,,,
,,,,,,,,
,,,,,,,,
,,,,,,,,
,,,,,,,,
,,,,,,,,
,,,,,,,,
,,,,,,,,
,,,,,,,,
,,,,,,,,
,,,,,,,,
,,,,,,,,
,,,,,,,,
,,,,,,,,
,,,,,,,,
,,,,,,,,
,,,,,,,,
,,,,,,,,
,,,,,,,,
,,,,,,,,
,,,,,,,,
,,,,,,,,
,,,,,,,,
,,,,,,,,
,,,,,,,,
,,,,,,,,
,,,,,,,,
,,,,,,,,
,,,,,,,,
,,,,,,,,
,,,,,,,,
,,,,,,,,
,,,,,,,,
,,,,,,,,
,,,,,,,,
,,,,,,,,
,,,,,,,,
,,,,,,,,
,,,,,,,,
,,,,,,,,
,,,,,,,,
,,,,,,,,
,,,,,,,,
,,,,,,,,
,,,,,,,,
,,,,,,,,
,,,,,,,,
,,,,,,,,
,,,,,,,,
,,,,,,,,
,,,,,,,,
,,,,,,,,
,,,,,,,,
,,,,,,,,
,,,,,,,,
,,,,,,,,
,,,,,,,,
,,,,,,,,
,,,,,,,,
,,,,,,,,
,,,,,,,,
,,,,,,,,
,,,,,,,,
,,,,,,,,
,,,,,,,,
,,,,,,,,
,,,,,,,,
,,,,,,,,
,,,,,,,,
,,,,,,,,
,,,,,,,,
,,,,,,,,
,,,,,,,,
,,,,,,,,
,,,,,,,,
,,,,,,,,
,,,,,,,,
,,,,,,,,
,,,,,,,,
,,,,,,,,
,,,,,,,,
,,,,,,,,
,,,,,,,,
,,,,,,,,
,,,,,,,,
,,,,,,,,
,,,,,,,,
,,,,,,,,
,,,,,,,,
,,,,,,,,
,,,,,,,,
,,,,,,,,
,,,,,,,,
,,,,,,,,
,,,,,,,,
,,,,,,,,
,,,,,,,,
,,,,,,,,
,,,,,,,,
,,,,,,,,
,,,,,,,,
,,,,,,,,
,,,,,,,,
,,,,,,,,
,,,,,,,,
,,,,,,,,
,,,,,,,,
,,,,,,,,
,,,,,,,,
,,,,,,,,
,,,,,,,,
,,,,,,,,
,,,,,,,,
,,,,,,,,
,,,,,,,,
,,,,,,,,
,,,,,,,,
,,,,,,,,
,,,,,,,,
,,,,,,,,
,,,,,,,,
,,,,,,,,
,,,,,,,,
,,,,,,,,
,,,,,,,,
,,,,,,,,
,,,,,,,,
,,,,,,,,
,,,,,,,,
,,,,,,,,
,,,,,,,,
,,,,,,,,
,,,,,,,,
,,,,,,,,
,,,,,,,,
,,,,,,,,
,,,,,,,,
,,,,,,,,
,,,,,,,,
,,,,,,,,
,,,,,,,,
,,,,,,,,
,,,,,,,,
,,,,,,,,
,,,,,,,,
,,,,,,,,
,,,,,,,,
,,,,,,,,
,,,,,,,,
,,,,,,,,
,,,,,,,,
,,,,,,,,
,,,,,,,,
,,,,,,,,
,,,,,,,,
,,,,,,,,
,,,,,,,,
,,,,,,,,
,,,,,,,,
,,,,,,,,
,,,,,,,,
,,,,,,,,
,,,,,,,,
,,,,,,,,
,,,,,,,,
,,,,,,,,
,,,,,,,,
,,,,,,,,
,,,,,,,,
,,,,,,,,
,,,,,,,,
,,,,,,,,
,,,,,,,,
,,,,,,,,
,,,,,,,,
,,,,,,,,
,,,,,,,,
,,,,,,,,
,,,,,,,,
,,,,,,,,
,,,,,,,,
,,,,,,,,
,,,,,,,,
,,,,,,,,
,,,,,,,,
,,,,,,,,
,,,,,,,,
,,,,,,,,
,,,,,,,,
,,,,,,,,
,,,,,,,,
,,,,,,,,
,,,,,,,,
,,,,,,,,
,,,,,,,,
,,,,,,,,
,,,,,,,,
,,,,,,,,
,,,,,,,,
,,,,,,,,
,,,,,,,,
,,,,,,,,
,,,,,,,,
,,,,,,,,
,,,,,,,,
,,,,,,,,
,,,,,,,,
,,,,,,,,
,,,,,,,,
,,,,,,,,
,,,,,,,,
,,,,,,,,
,,,,,,,,
,,,,,,,,
,,,,,,,,
,,,,,,,,
,,,,,,,,
,,,,,,,,
,,,,,,,,
,,,,,,,,
,,,,,,,,
,,,,,,,,
,,,,,,,,
,,,,,,,,
,,,,,,,,
,,,,,,,,
,,,,,,,,
,,,,,,,,
,,,,,,,,
,,,,,,,,
,,,,,,,,
,,,,,,,,
,,,,,,,,
,,,,,,,,
,,,,,,,,
,,,,,,,,
,,,,,,,,
,,,,,,,,
,,,,,,,,
,,,,,,,,
,,,,,,,,
,,,,,,,,
,,,,,,,,
,,,,,,,,
,,,,,,,,
,,,,,,,,
,,,,,,,,
,,,,,,,,
,,,,,,,,
,,,,,,,,
,,,,,,,,
,,,,,,,,
,,,,,,,,
,,,,,,,,
,,,,,,,,
,,,,,,,,
,,,,,,,,
,,,,,,,,
,,,,,,,,
,,,,,,,,
,,,,,,,,
,,,,,,,,
,,,,,,,,
,,,,,,,,
,,,,,,,,
,,,,,,,,
,,,,,,,,
,,,,,,,,
,,,,,,,,
,,,,,,,,
,,,,,,,,
,,,,,,,,
,,,,,,,,
,,,,,,,,
,,,,,,,,
,,,,,,,,
,,,,,,,,
,,,,,,,,
,,,,,,,,
,,,,,,,,
,,,,,,,,
,,,,,,,,
,,,,,,,,
,,,,,,,,
,,,,,,,,
,,,,,,,,
,,,,,,,,
,,,,,,,,
,,,,,,,,
,,,,,,,,
,,,,,,,,
,,,,,,,,
,,,,,,,,
,,,,,,,,
,,,,,,,,
,,,,,,,,
,,,,,,,,
,,,,,,,,
,,,,,,,,
,,,,,,,,
,,,,,,,,
,,,,,,,,
,,,,,,,,
,,,,,,,,
,,,,,,,,
,,,,,,,,
,,,,,,,,
,,,,,,,,
,,,,,,,,
,,,,,,,,
,,,,,,,,
,,,,,,,,
,,,,,,,,
,,,,,,,,
,,,,,,,,
,,,,,,,,
,,,,,,,,
,,,,,,,,
,,,,,,,,
,,,,,,,,
,,,,,,,,
,,,,,,,,
,,,,,,,,
,,,,,,,,
,,,,,,,,
,,,,,,,,
,,,,,,,,
,,,,,,,,
,,,,,,,,
,,,,,,,,
,,,,,,,,
,,,,,,,,
,,,,,,,,
,,,,,,,,
,,,,,,,,
,,,,,,,,
,,,,,,,,
,,,,,,,,
,,,,,,,,
,,,,,,,,
,,,,,,,,
,,,,,,,,
,,,,,,,,
,,,,,,,,
,,,,,,,,
,,,,,,,,
,,,,,,,,
,,,,,,,,
,,,,,,,,
,,,,,,,,
,,,,,,,,
,,,,,,,,
,,,,,,,,
,,,,,,,,
,,,,,,,,
,,,,,,,,
,,,,,,,,
,,,,,,,,
,,,,,,,,
,,,,,,,,
,,,,,,,,
,,,,,,,,
,,,,,,,,
,,,,,,,,
,,,,,,,,
,,,,,,,,
,,,,,,,,
,,,,,,,,
,,,,,,,,
,,,,,,,,
,,,,,,,,
,,,,,,,,
,,,,,,,,
,,,,,,,,
,,,,,,,,
,,,,,,,,
,,,,,,,,
,,,,,,,,
,,,,,,,,
,,,,,,,,
,,,,,,,,
,,,,,,,,
,,,,,,,,
,,,,,,,,
,,,,,,,,
,,,,,,,,
,,,,,,,,
,,,,,,,,
,,,,,,,,
,,,,,,,,
,,,,,,,,
,,,,,,,,
,,,,,,,,
,,,,,,,,
,,,,,,,,
,,,,,,,,
,,,,,,,,
,,,,,,,,
,,,,,,,,
,,,,,,,,
,,,,,,,,
,,,,,,,,
,,,,,,,,
,,,,,,,,
,,,,,,,,
,,,,,,,,
,,,,,,,,
,,,,,,,,
,,,,,,,,
,,,,,,,,
,,,,,,,,
,,,,,,,,
,,,,,,,,
,,,,,,,,
,,,,,,,,
,,,,,,,,
,,,,,,,,
,,,,,,,,
,,,,,,,,
,,,,,,,,
,,,,,,,,
,,,,,,,,
,,,,,,,,
,,,,,,,,
,,,,,,,,
,,,,,,,,
,,,,,,,,
,,,,,,,,
,,,,,,,,
,,,,,,,,
,,,,,,,,
,,,,,,,,
,,,,,,,,
,,,,,,,,
,,,,,,,,
,,,,,,,,
,,,,,,,,
,,,,,,,,
,,,,,,,,
,,,,,,,,
,,,,,,,,
,,,,,,,,
,,,,,,,,
,,,,,,,,
,,,,,,,,
,,,,,,,,
,,,,,,,,
,,,,,,,,
,,,,,,,,
,,,,,,,,
,,,,,,,,
,,,,,,,,
,,,,,,,,
,,,,,,,,
,,,,,,,,
,,,,,,,,
,,,,,,,,
,,,,,,,,
,,,,,,,,
,,,,,,,,
,,,,,,,,
,,,,,,,,
,,,,,,,,
,,,,,,,,
,,,,,,,,
,,,,,,,,
,,,,,,,,
,,,,,,,,
,,,,,,,,
,,,,,,,,
,,,,,,,,
,,,,,,,,
,,,,,,,,
,,,,,,,,
,,,,,,,,
,,,,,,,,
,,,,,,,,
,,,,,,,,
,,,,,,,,
,,,,,,,,
,,,,,,,,
,,,,,,,,
,,,,,,,,
,,,,,,,,
,,,,,,,,
,,,,,,,,
,,,,,,,,
,,,,,,,,
,,,,,,,,
,,,,,,,,
,,,,,,,,
,,,,,,,,
,,,,,,,,
,,,,,,,,
,,,,,,,,
,,,,,,,,
,,,,,,,,
,,,,,,,,
,,,,,,,,
,,,,,,,,
,,,,,,,,
,,,,,,,,
,,,,,,,,
,,,,,,,,
,,,,,,,,
,,,,,,,,
,,,,,,,,
,,,,,,,,
,,,,,,,,
,,,,,,,,
,,,,,,,,
,,,,,,,,
,,,,,,,,
,,,,,,,,
,,,,,,,,
,,,,,,,,
,,,,,,,,
,,,,,,,,
,,,,,,,,
,,,,,,,,
,,,,,,,,
,,,,,,,,
,,,,,,,,
,,,,,,,,
,,,,,,,,
,,,,,,,,
,,,,,,,,
,,,,,,,,
,,,,,,,,
,,,,,,,,
,,,,,,,,
,,,,,,,,
,,,,,,,,
,,,,,,,,
,,,,,,,,
,,,,,,,,
,,,,,,,,
,,,,,,,,
,,,,,,,,
,,,,,,,,
,,,,,,,,
,,,,,,,,
,,,,,,,,
,,,,,,,,
,,,,,,,,
,,,,,,,,
,,,,,,,,
,,,,,,,,
,,,,,,,,
,,,,,,,,
,,,,,,,,
,,,,,,,,
,,,,,,,,
,,,,,,,,
,,,,,,,,
,,,,,,,,
,,,,,,,,
,,,,,,,,
,,,,,,,,
,,,,,,,,
,,,,,,,,
,,,,,,,,
,,,,,,,,
,,,,,,,,
,,,,,,,,
,,,,,,,,
,,,,,,,,
,,,,,,,,
,,,,,,,,
,,,,,,,,
,,,,,,,,
,,,,,,,,
,,,,,,,,
,,,,,,,,
,,,,,,,,
,,,,,,,,
,,,,,,,,
,,,,,,,,
,,,,,,,,
,,,,,,,,
,,,,,,,,
,,,,,,,,
,,,,,,,,
,,,,,,,,
,,,,,,,,
,,,,,,,,
,,,,,,,,
,,,,,,,,
,,,,,,,,
,,,,,,,,
,,,,,,,,
,,,,,,,,
,,,,,,,,
,,,,,,,,
,,,,,,,,
,,,,,,,,
,,,,,,,,
,,,,,,,,
,,,,,,,,
,,,,,,,,
,,,,,,,,
,,,,,,,,
,,,,,,,,
,,,,,,,,
,,,,,,,,
,,,,,,,,
,,,,,,,,
,,,,,,,,
,,,,,,,,
,,,,,,,,
,,,,,,,,
,,,,,,,,
,,,,,,,,
,,,,,,,,
,,,,,,,,
,,,,,,,,
,,,,,,,,
,,,,,,,,
,,,,,,,,
,,,,,,,,
,,,,,,,,
,,,,,,,,
,,,,,,,,
,,,,,,,,
,,,,,,,,
,,,,,,,,
,,,,,,,,
,,,,,,,,
,,,,,,,,
,,,,,,,,
,,,,,,,,
,,,,,,,,
,,,,,,,,
,,,,,,,,
,,,,,,,,
,,,,,,,,
,,,,,,,,
,,,,,,,,
,,,,,,,,
,,,,,,,,
,,,,,,,,
,,,,,,,,
,,,,,,,,
,,,,,,,,
,,,,,,,,
,,,,,,,,
,,,,,,,,
,,,,,,,,
,,,,,,,,
,,,,,,,,
,,,,,,,,
,,,,,,,,
,,,,,,,,
,,,,,,,,
,,,,,,,,
,,,,,,,,
,,,,,,,,
,,,,,,,,
,,,,,,,,
,,,,,,,,
,,,,,,,,
,,,,,,,,
,,,,,,,,
,,,,,,,,
,,,,,,,,
,,,,,,,,
,,,,,,,,
,,,,,,,,
,,,,,,,,
,,,,,,,,
,,,,,,,,
,,,,,,,,
,,,,,,,,
,,,,,,,,
,,,,,,,,
,,,,,,,,
,,,,,,,,
,,,,,,,,
,,,,,,,,
,,,,,,,,
,,,,,,,,
,,,,,,,,
,,,,,,,,
,,,,,,,,
,,,,,,,,
,,,,,,,,
,,,,,,,,
,,,,,,,,
,,,,,,,,
,,,,,,,,
,,,,,,,,
,,,,,,,,
,,,,,,,,
,,,,,,,,
,,,,,,,,
,,,,,,,,
,,,,,,,,
,,,,,,,,
,,,,,,,,
,,,,,,,,
,,,,,,,,
,,,,,,,,
,,,,,,,,
,,,,,,,,
,,,,,,,,
,,,,,,,,
,,,,,,,,
,,,,,,,,
,,,,,,,,
,,,,,,,,
,,,,,,,,
,,,,,,,,
,,,,,,,,
,,,,,,,,
,,,,,,,,
,,,,,,,,
,,,,,,,,
,,,,,,,,
,,,,,,,,
,,,,,,,,
,,,,,,,,
,,,,,,,,
,,,,,,,,
,,,,,,,,
,,,,,,,,
,,,,,,,,
,,,,,,,,
,,,,,,,,
,,,,,,,,
,,,,,,,,
,,,,,,,,
,,,,,,,,
,,,,,,,,
,,,,,,,,
,,,,,,,,
,,,,,,,,
,,,,,,,,
,,,,,,,,
,,,,,,,,
,,,,,,,,
,,,,,,,,
,,,,,,,,
,,,,,,,,
,,,,,,,,
,,,,,,,,
,,,,,,,,
,,,,,,,,
,,,,,,,,
,,,,,,,,
,,,,,,,,
,,,,,,,,
,,,,,,,,
,,,,,,,,
,,,,,,,,
,,,,,,,,
,,,,,,,,
,,,,,,,,
,,,,,,,,
,,,,,,,,
,,,,,,,,
,,,,,,,,
,,,,,,,,
,,,,,,,,
