# Supplementary material for: CREPT promotes LUAD progression by enhancing the CDK9 and RNAPII assembly to promote ERK-driven gene transcription
Source: Theranostics. 2025 Jul 25;15(16):8337–59. doi: 10.7150/thno.115572 (PMC12374588; doi:10.7150/thno.115572)
Supplement: Supplementary file 4 — Supplementary table 6: intersection_SKsiCREPT_H441siCREPT_CDK9. [file thnov15p8337s4.csv]

external_gene_name	ensembl_gene_id	baseMean	log2FoldChange	lfcSE	stat	pvalue	padj	description
EGFR	ENSG00000146648	5868.816315	-1.026733698	0.063692898	-16.12006555	1.84E-58	8.39E-55	epidermal growth factor receptor [Source:HGNC Symbol;Acc:HGNC:3236]
SERTAD2	ENSG00000179833	6621.744078	-0.947004436	0.080453407	-11.77084319	5.52E-32	4.18E-29	SERTA domain containing 2 [Source:HGNC Symbol;Acc:HGNC:30784]
SET	ENSG00000119335	8536.976759	-0.877318112	0.063918591	-13.72555458	7.14E-43	1.22E-39	SET nuclear proto-oncogene [Source:HGNC Symbol;Acc:HGNC:10760]
ERRFI1	ENSG00000116285	40485.70963	-0.820264573	0.055890204	-14.67635678	9.14E-49	2.49E-45	ERBB receptor feedback inhibitor 1 [Source:HGNC Symbol;Acc:HGNC:18185]
CCDC34	ENSG00000109881	328.985251	-0.788257673	0.183603469	-4.29326133	1.76E-05	0.000421635	coiled-coil domain containing 34 [Source:HGNC Symbol;Acc:HGNC:25079]
KLF5	ENSG00000102554	3502.302898	-0.779144465	0.084892709	-9.177990358	4.39E-20	1.39E-17	KLF transcription factor 5 [Source:HGNC Symbol;Acc:HGNC:6349]
CITED2	ENSG00000164442	2800.54459	-0.737913976	0.094699217	-7.79218665	6.59E-15	9.67E-13	Cbp/p300 interacting transactivator with Glu/Asp rich carboxy-terminal domain 2 [Source:HGNC Symbol;Acc:HGNC:1987]
EPN2	ENSG00000072134	4244.631415	-0.702698081	0.062654098	-11.21551671	3.42E-29	2.34E-26	epsin 2 [Source:HGNC Symbol;Acc:HGNC:18639]
NOL4L	ENSG00000197183	1154.484927	-0.699828965	0.108335162	-6.459850659	1.05E-10	8.17E-09	nucleolar protein 4 like [Source:HGNC Symbol;Acc:HGNC:16106]
ASAP1	ENSG00000153317	1827.418267	-0.668652682	0.086815421	-7.702003584	1.34E-14	1.88E-12	ArfGAP with SH3 domain, ankyrin repeat and PH domain 1 [Source:HGNC Symbol;Acc:HGNC:2720]
TNFAIP3	ENSG00000118503	1345.276615	-0.657988352	0.080966498	-8.126674265	4.41E-16	7.34E-14	TNF alpha induced protein 3 [Source:HGNC Symbol;Acc:HGNC:11896]
VWA5A	ENSG00000110002	109.801101	-0.607999228	0.222741323	-2.729620259	0.006340732	0.04985656	von Willebrand factor A domain containing 5A [Source:HGNC Symbol;Acc:HGNC:6658]
HMGN2	ENSG00000198830	9965.77915	-0.557477698	0.057988817	-9.613538097	7.01E-22	2.81E-19	high mobility group nucleosomal binding domain 2 [Source:HGNC Symbol;Acc:HGNC:4986]
CAPN5	ENSG00000149260	1104.929068	-0.556717131	0.09625019	-5.784062646	7.29E-09	4.20E-07	calpain 5 [Source:HGNC Symbol;Acc:HGNC:1482]
NDRG1	ENSG00000104419	14578.47242	-0.532384877	0.058646168	-9.077914154	1.11E-19	3.28E-17	N-myc downstream regulated 1 [Source:HGNC Symbol;Acc:HGNC:7679]
DNAJA2	ENSG00000069345	2129.8121	-0.493459114	0.078975392	-6.248264164	4.15E-10	2.92E-08	DnaJ heat shock protein family (Hsp40) member A2 [Source:HGNC Symbol;Acc:HGNC:14884]
GNAQ	ENSG00000156052	1457.408247	-0.490099367	0.085804118	-5.71183967	1.12E-08	6.13E-07	G protein subunit alpha q [Source:HGNC Symbol;Acc:HGNC:4390]
HRH1	ENSG00000196639	2308.006101	-0.487356535	0.072650272	-6.708254814	1.97E-11	1.84E-09	histamine receptor H1 [Source:HGNC Symbol;Acc:HGNC:5182]
SEPTIN11	ENSG00000138758	4205.150253	-0.480272848	0.066286048	-7.24545906	4.31E-13	4.94E-11	septin 11 [Source:HGNC Symbol;Acc:HGNC:25589]
CDCP1	ENSG00000163814	7465.571294	-0.47928475	0.060015402	-7.986029102	1.39E-15	2.24E-13	CUB domain containing protein 1 [Source:HGNC Symbol;Acc:HGNC:24357]
RDH11	ENSG00000072042	2596.211219	-0.473737317	0.086136782	-5.499826064	3.80E-08	1.87E-06	retinol dehydrogenase 11 [Source:HGNC Symbol;Acc:HGNC:17964]
GHITM	ENSG00000165678	3421.277338	-0.467708489	0.07112202	-6.576141784	4.83E-11	4.17E-09	growth hormone inducible transmembrane protein [Source:HGNC Symbol;Acc:HGNC:17281]
AHR	ENSG00000106546	3810.660021	-0.455840481	0.076428822	-5.964248401	2.46E-09	1.53E-07	aryl hydrocarbon receptor [Source:HGNC Symbol;Acc:HGNC:348]
RCOR1	ENSG00000089902	2656.922902	-0.450092179	0.065393096	-6.882870007	5.87E-12	5.84E-10	REST corepressor 1 [Source:HGNC Symbol;Acc:HGNC:17441]
GNG10	ENSG00000242616	1359.205826	-0.429681188	0.102558137	-4.189635269	2.79E-05	0.000618129	G protein subunit gamma 10 [Source:HGNC Symbol;Acc:HGNC:4402]
JTB	ENSG00000143543	1459.885339	-0.417576873	0.106767038	-3.911102904	9.19E-05	0.001713254	jumping translocation breakpoint [Source:HGNC Symbol;Acc:HGNC:6201]
BMF	ENSG00000104081	3943.137944	-0.407826791	0.06097508	-6.688417433	2.26E-11	2.05E-09	Bcl2 modifying factor [Source:HGNC Symbol;Acc:HGNC:24132]
EXT1	ENSG00000182197	4951.322274	-0.404742719	0.06765415	-5.98252608	2.20E-09	1.39E-07	exostosin glycosyltransferase 1 [Source:HGNC Symbol;Acc:HGNC:3512]
WWTR1	ENSG00000018408	4526.66175	-0.404014605	0.074873793	-5.395941494	6.82E-08	3.10E-06	WW domain containing transcription regulator 1 [Source:HGNC Symbol;Acc:HGNC:24042]
LAMC1	ENSG00000135862	9732.247913	-0.401308729	0.057652878	-6.960775263	3.38E-12	3.42E-10	laminin subunit gamma 1 [Source:HGNC Symbol;Acc:HGNC:6492]
KRT80	ENSG00000167767	5322.985633	-0.38628182	0.065273778	-5.917871361	3.26E-09	1.95E-07	keratin 80 [Source:HGNC Symbol;Acc:HGNC:27056]
LMO4	ENSG00000143013	987.8529228	-0.3825623	0.090726349	-4.21666146	2.48E-05	0.000559415	LIM domain only 4 [Source:HGNC Symbol;Acc:HGNC:6644]
PHLDA2	ENSG00000181649	1745.924857	-0.379423352	0.108729308	-3.489614334	0.000483718	0.006817678	pleckstrin homology like domain family A member 2 [Source:HGNC Symbol;Acc:HGNC:12385]
ADIPOR1	ENSG00000159346	5680.817552	-0.37880759	0.101798397	-3.721154775	0.000198314	0.003273257	adiponectin receptor 1 [Source:HGNC Symbol;Acc:HGNC:24040]
FGD6	ENSG00000180263	4028.388511	-0.368334487	0.079386503	-4.639762108	3.49E-06	0.000101088	FYVE, RhoGEF and PH domain containing 6 [Source:HGNC Symbol;Acc:HGNC:21740]
LYST	ENSG00000143669	1668.966426	-0.347397007	0.075303207	-4.613309566	3.96E-06	0.000113171	lysosomal trafficking regulator [Source:HGNC Symbol;Acc:HGNC:1968]
ELP1	ENSG00000070061	914.0987746	-0.342795187	0.105124491	-3.260849921	0.001110788	0.013184572	elongator acetyltransferase complex subunit 1 [Source:HGNC Symbol;Acc:HGNC:5959]
PPARD	ENSG00000112033	3492.393156	-0.337516272	0.071301476	-4.733650547	2.21E-06	6.76E-05	peroxisome proliferator activated receptor delta [Source:HGNC Symbol;Acc:HGNC:9235]
PGAM1	ENSG00000171314	8650.89625	-0.33436615	0.062320836	-5.365238512	8.08E-08	3.64E-06	phosphoglycerate mutase 1 [Source:HGNC Symbol;Acc:HGNC:8888]
AAK1	ENSG00000115977	2077.22835	-0.33104415	0.084967386	-3.896131988	9.77E-05	0.001798283	AP2 associated kinase 1 [Source:HGNC Symbol;Acc:HGNC:19679]
P2RY2	ENSG00000175591	759.4726433	-0.330429024	0.113969803	-2.89926818	0.003740348	0.033744715	purinergic receptor P2Y2 [Source:HGNC Symbol;Acc:HGNC:8541]
NCOA6	ENSG00000198646	3435.349874	-0.325492688	0.102488682	-3.175889111	0.00149378	0.016685845	nuclear receptor coactivator 6 [Source:HGNC Symbol;Acc:HGNC:15936]
ACVR1	ENSG00000115170	2459.585798	-0.322725129	0.065846092	-4.901203999	9.53E-07	3.33E-05	activin A receptor type 1 [Source:HGNC Symbol;Acc:HGNC:171]
NAV1	ENSG00000134369	1728.66383	-0.321041719	0.08725949	-3.679161087	0.000234002	0.003740203	neuron navigator 1 [Source:HGNC Symbol;Acc:HGNC:15989]
SLC35F6	ENSG00000213699	1816.947674	-0.320401387	0.075849361	-4.22418044	2.40E-05	0.000547397	solute carrier family 35 member F6 [Source:HGNC Symbol;Acc:HGNC:26055]
MEF2D	ENSG00000116604	2181.395389	-0.317498763	0.083220111	-3.815168708	0.00013609	0.002373557	myocyte enhancer factor 2D [Source:HGNC Symbol;Acc:HGNC:6997]
MAN1A2	ENSG00000198162	1751.321461	-0.312951405	0.100137688	-3.125210995	0.001776776	0.019007044	mannosidase alpha class 1A member 2 [Source:HGNC Symbol;Acc:HGNC:6822]
ABI2	ENSG00000138443	8579.507603	-0.308505262	0.067838865	-4.54761825	5.43E-06	0.000149014	abl interactor 2 [Source:HGNC Symbol;Acc:HGNC:24011]
TXNRD1	ENSG00000198431	43385.80882	-0.30274759	0.061141836	-4.951561942	7.36E-07	2.65E-05	thioredoxin reductase 1 [Source:HGNC Symbol;Acc:HGNC:12437]
MYOF	ENSG00000138119	19610.17495	-0.287856166	0.053322304	-5.398419452	6.72E-08	3.08E-06	myoferlin [Source:HGNC Symbol;Acc:HGNC:3656]
CLOCK	ENSG00000134852	3185.6052	-0.284831849	0.07317947	-3.892237087	9.93E-05	0.001817392	clock circadian regulator [Source:HGNC Symbol;Acc:HGNC:2082]
VDR	ENSG00000111424	2483.369055	-0.282736635	0.066905651	-4.22590066	2.38E-05	0.000544141	vitamin D receptor [Source:HGNC Symbol;Acc:HGNC:12679]
NFKBIA	ENSG00000100906	4353.559592	-0.276600906	0.063885115	-4.329661257	1.49E-05	0.000362074	NFKB inhibitor alpha [Source:HGNC Symbol;Acc:HGNC:7797]
CDC42EP3	ENSG00000163171	17862.14033	-0.273971323	0.073239423	-3.740763019	0.000183462	0.003065193	CDC42 effector protein 3 [Source:HGNC Symbol;Acc:HGNC:16943]
TRIM47	ENSG00000132481	1942.372703	-0.251943312	0.07229686	-3.484844475	0.000492423	0.006922324	tripartite motif containing 47 [Source:HGNC Symbol;Acc:HGNC:19020]
CREBL2	ENSG00000111269	1144.248627	-0.251304906	0.091175071	-2.75628967	0.00584612	0.047023886	cAMP responsive element binding protein like 2 [Source:HGNC Symbol;Acc:HGNC:2350]
DYNLL1	ENSG00000088986	2241.823449	-0.25112615	0.067879634	-3.69958023	0.000215956	0.003492659	dynein light chain LC8-type 1 [Source:HGNC Symbol;Acc:HGNC:15476]
ZMIZ1	ENSG00000108175	1046.964861	-0.249159928	0.091242655	-2.730739566	0.006319239	0.04985656	zinc finger MIZ-type containing 1 [Source:HGNC Symbol;Acc:HGNC:16493]
ACTN4	ENSG00000130402	24322.86021	-0.248424725	0.069878551	-3.555092677	0.000377846	0.005581814	actinin alpha 4 [Source:HGNC Symbol;Acc:HGNC:166]
MCUR1	ENSG00000050393	1940.035756	-0.246953521	0.08997729	-2.744620575	0.00605809	0.048330171	mitochondrial calcium uniporter regulator 1 [Source:HGNC Symbol;Acc:HGNC:21097]
WDFY1	ENSG00000085449	2437.461394	-0.241617882	0.070451901	-3.42954383	0.000604597	0.008090927	WD repeat and FYVE domain containing 1 [Source:HGNC Symbol;Acc:HGNC:20451]
TPBG	ENSG00000146242	3267.165288	-0.219437104	0.068438577	-3.206336427	0.001344367	0.015348627	trophoblast glycoprotein [Source:HGNC Symbol;Acc:HGNC:12004]
MOB1A	ENSG00000114978	6156.844489	-0.218747193	0.064228011	-3.405791166	0.000659726	0.008667241	MOB kinase activator 1A [Source:HGNC Symbol;Acc:HGNC:16015]
ATXN7L3B	ENSG00000253719	2851.863019	-0.218745211	0.074363542	-2.941565267	0.00326558	0.030302631	ataxin 7 like 3B [Source:HGNC Symbol;Acc:HGNC:37931]
RIF1	ENSG00000080345	3310.688651	-0.21736236	0.06513947	-3.336876391	0.000847256	0.010639418	replication timing regulatory factor 1 [Source:HGNC Symbol;Acc:HGNC:23207]
VCL	ENSG00000035403	8733.165582	-0.207485903	0.057097913	-3.633861397	0.000279211	0.004350718	vinculin [Source:HGNC Symbol;Acc:HGNC:12665]
SRPX2	ENSG00000102359	9486.280521	-0.203692265	0.05700202	-3.573421852	0.000352346	0.00526783	sushi repeat containing protein X-linked 2 [Source:HGNC Symbol;Acc:HGNC:30668]
TGFBR2	ENSG00000163513	3191.320721	-0.182712011	0.064240472	-2.844188505	0.00445247	0.038248088	transforming growth factor beta receptor 2 [Source:HGNC Symbol;Acc:HGNC:11773]
HSPG2	ENSG00000142798	11813.04449	-0.174180405	0.057853683	-3.010705542	0.002606415	0.025521923	heparan sulfate proteoglycan 2 [Source:HGNC Symbol;Acc:HGNC:5273]
NUDC	ENSG00000090273	3601.613084	0.200703672	0.07138643	2.811510153	0.004930953	0.041343682	nuclear distribution C, dynein complex regulator [Source:HGNC Symbol;Acc:HGNC:8045]
PGM2L1	ENSG00000165434	3945.391358	0.202541081	0.070448894	2.875007259	0.004040182	0.035694813	phosphoglucomutase 2 like 1 [Source:HGNC Symbol;Acc:HGNC:20898]
COPG2	ENSG00000158623	2429.530819	0.205633815	0.069505915	2.958508113	0.003091321	0.02912114	COPI coat complex subunit gamma 2 [Source:HGNC Symbol;Acc:HGNC:2237]
NRDC	ENSG00000078618	4461.784392	0.210251626	0.064138393	3.278093136	0.001045109	0.012580017	nardilysin convertase [Source:HGNC Symbol;Acc:HGNC:7995]
ELOA	ENSG00000011007	3474.343371	0.219453285	0.069189838	3.171756019	0.001515202	0.016869913	elongin A [Source:HGNC Symbol;Acc:HGNC:11620]
VPS25	ENSG00000131475	1295.128652	0.237023826	0.083062938	2.853544928	0.004323441	0.037422305	vacuolar protein sorting 25 homolog [Source:HGNC Symbol;Acc:HGNC:28122]
HSPD1	ENSG00000144381	15011.14225	0.239275353	0.054247769	4.410786981	1.03E-05	0.000263275	heat shock protein family D (Hsp60) member 1 [Source:HGNC Symbol;Acc:HGNC:5261]
SUPT16H	ENSG00000092201	10208.9659	0.242133506	0.053416965	4.532895267	5.82E-06	0.000157573	SPT16 homolog, facilitates chromatin remodeling subunit [Source:HGNC Symbol;Acc:HGNC:11465]
TSR2	ENSG00000158526	1819.256656	0.243968402	0.089347454	2.730557974	0.006322721	0.04985656	TSR2 ribosome maturation factor [Source:HGNC Symbol;Acc:HGNC:25455]
GNA11	ENSG00000088256	2341.768649	0.252332146	0.070520521	3.578137873	0.000346051	0.005202197	G protein subunit alpha 11 [Source:HGNC Symbol;Acc:HGNC:4379]
SF3A3	ENSG00000183431	5010.256207	0.2527478	0.061492784	4.110202581	3.95E-05	0.000825078	splicing factor 3a subunit 3 [Source:HGNC Symbol;Acc:HGNC:10767]
BCL2L13	ENSG00000099968	2375.916197	0.253130791	0.074849497	3.381863603	0.000719959	0.009306286	BCL2 like 13 [Source:HGNC Symbol;Acc:HGNC:17164]
SCOC	ENSG00000153130	1969.190734	0.255691587	0.092221649	2.7725766	0.005561443	0.045262073	short coiled-coil protein [Source:HGNC Symbol;Acc:HGNC:20335]
PSKH1	ENSG00000159792	1503.941321	0.256136238	0.082773492	3.0944235	0.001971958	0.020610432	protein serine kinase H1 [Source:HGNC Symbol;Acc:HGNC:9529]
NUDCD3	ENSG00000015676	1700.946669	0.260552406	0.079824558	3.264063233	0.001098267	0.013058657	NudC domain containing 3 [Source:HGNC Symbol;Acc:HGNC:22208]
CARNMT1	ENSG00000156017	783.9404496	0.267805598	0.097485283	2.747138747	0.00601177	0.047988687	carnosine N-methyltransferase 1 [Source:HGNC Symbol;Acc:HGNC:23435]
CCT5	ENSG00000150753	17553.06554	0.270233976	0.053331421	5.067068707	4.04E-07	1.61E-05	chaperonin containing TCP1 subunit 5 [Source:HGNC Symbol;Acc:HGNC:1618]
GINS1	ENSG00000101003	1829.074479	0.270621941	0.07888217	3.430711167	0.000602001	0.008064099	GINS complex subunit 1 [Source:HGNC Symbol;Acc:HGNC:28980]
SEC11A	ENSG00000140612	2537.168897	0.271151385	0.092250813	2.939284514	0.003289709	0.030423125	SEC11 homolog A, signal peptidase complex subunit [Source:HGNC Symbol;Acc:HGNC:17718]
ACO2	ENSG00000100412	2351.367784	0.278329628	0.073660075	3.778568355	0.000157733	0.002691312	aconitase 2 [Source:HGNC Symbol;Acc:HGNC:118]
ZNF84	ENSG00000198040	1371.734211	0.280435027	0.097592334	2.873535392	0.004059056	0.0358152	zinc finger protein 84 [Source:HGNC Symbol;Acc:HGNC:13159]
ZNF512B	ENSG00000196700	4640.812321	0.284295995	0.065672863	4.328972154	1.50E-05	0.000362565	zinc finger protein 512B [Source:HGNC Symbol;Acc:HGNC:29212]
CYP1B1	ENSG00000138061	1331.131365	0.292686358	0.086914571	3.367517742	0.000758481	0.009729645	cytochrome P450 family 1 subfamily B member 1 [Source:HGNC Symbol;Acc:HGNC:2597]
IFI6	ENSG00000126709	8554.694199	0.294367319	0.082444309	3.570498947	0.000356302	0.005321139	interferon alpha inducible protein 6 [Source:HGNC Symbol;Acc:HGNC:4054]
BRK1	ENSG00000254999	1481.190237	0.299674761	0.084497469	3.546553116	0.000390306	0.005741032	BRICK1 subunit of SCAR/WAVE actin nucleating complex [Source:HGNC Symbol;Acc:HGNC:23057]
FBXO45	ENSG00000174013	1375.925476	0.30504293	0.088576273	3.443844701	0.000573505	0.00776379	F-box protein 45 [Source:HGNC Symbol;Acc:HGNC:29148]
SERPINB6	ENSG00000124570	2574.649652	0.310942201	0.074153082	4.193247171	2.75E-05	0.000610343	serpin family B member 6 [Source:HGNC Symbol;Acc:HGNC:8950]
TNC	ENSG00000041982	10177.95434	0.311051888	0.055220351	5.632921239	1.77E-08	9.48E-07	tenascin C [Source:HGNC Symbol;Acc:HGNC:5318]
CCDC9	ENSG00000105321	536.075193	0.311282102	0.113989637	2.730792982	0.006318215	0.04985656	coiled-coil domain containing 9 [Source:HGNC Symbol;Acc:HGNC:24560]
MAPRE1	ENSG00000101367	5414.72661	0.311354579	0.071738823	4.340112724	1.42E-05	0.000348368	microtubule associated protein RP/EB family member 1 [Source:HGNC Symbol;Acc:HGNC:6890]
ACAT1	ENSG00000075239	1699.448069	0.316866329	0.079670694	3.977200591	6.97E-05	0.001352035	acetyl-CoA acetyltransferase 1 [Source:HGNC Symbol;Acc:HGNC:93]
IER3IP1	ENSG00000134049	731.9749694	0.321645077	0.105682459	3.043504857	0.002338397	0.02353917	immediate early response 3 interacting protein 1 [Source:HGNC Symbol;Acc:HGNC:18550]
ENSA	ENSG00000143420	3962.295159	0.323193491	0.064570305	5.005296028	5.58E-07	2.11E-05	endosulfine alpha [Source:HGNC Symbol;Acc:HGNC:3360]
ISG15	ENSG00000187608	3936.588703	0.323312697	0.096015883	3.36728347	0.000759126	0.009729645	ISG15 ubiquitin like modifier [Source:HGNC Symbol;Acc:HGNC:4053]
ICMT	ENSG00000116237	4970.500692	0.326212099	0.064887552	5.027344829	4.97E-07	1.90E-05	isoprenylcysteine carboxyl methyltransferase [Source:HGNC Symbol;Acc:HGNC:5350]
MAP3K4	ENSG00000085511	1283.30186	0.326399287	0.078600893	4.152615524	3.29E-05	0.000708801	mitogen-activated protein kinase kinase kinase 4 [Source:HGNC Symbol;Acc:HGNC:6856]
PWWP3A	ENSG00000160953	1055.397669	0.328386093	0.093564979	3.509711587	0.000448593	0.006414147	PWWP domain containing 3A, DNA repair factor [Source:HGNC Symbol;Acc:HGNC:29641]
TFRC	ENSG00000072274	15977.95274	0.33197607	0.063817746	5.201939795	1.97E-07	8.39E-06	transferrin receptor [Source:HGNC Symbol;Acc:HGNC:11763]
BST2	ENSG00000130303	3098.093768	0.3320502	0.071376884	4.652069124	3.29E-06	9.63E-05	bone marrow stromal cell antigen 2 [Source:HGNC Symbol;Acc:HGNC:1119]
KIF1C	ENSG00000129250	3759.742589	0.332943874	0.064085121	5.195338183	2.04E-07	8.64E-06	kinesin family member 1C [Source:HGNC Symbol;Acc:HGNC:6317]
REEP5	ENSG00000129625	3363.390335	0.337912101	0.07589938	4.452106211	8.50E-06	0.000220663	receptor accessory protein 5 [Source:HGNC Symbol;Acc:HGNC:30077]
KLHDC10	ENSG00000128607	2579.629587	0.338490155	0.07463648	4.535183811	5.76E-06	0.000156529	kelch domain containing 10 [Source:HGNC Symbol;Acc:HGNC:22194]
HDAC1	ENSG00000116478	5194.153624	0.339508014	0.06024005	5.635918518	1.74E-08	9.36E-07	histone deacetylase 1 [Source:HGNC Symbol;Acc:HGNC:4852]
PFKL	ENSG00000141959	7034.74341	0.340329882	0.068189164	4.990967211	6.01E-07	2.22E-05	phosphofructokinase, liver type [Source:HGNC Symbol;Acc:HGNC:8876]
TDG	ENSG00000139372	1568.510414	0.342113919	0.077365179	4.422065887	9.78E-06	0.000251308	thymine DNA glycosylase [Source:HGNC Symbol;Acc:HGNC:11700]
BECN1	ENSG00000126581	2153.900338	0.344602488	0.072656107	4.742925332	2.11E-06	6.54E-05	beclin 1 [Source:HGNC Symbol;Acc:HGNC:1034]
LAP3	ENSG00000002549	3420.706629	0.345734169	0.075553566	4.576013875	4.74E-06	0.000132561	leucine aminopeptidase 3 [Source:HGNC Symbol;Acc:HGNC:18449]
HSDL2	ENSG00000119471	1082.683053	0.350231363	0.086737035	4.037852623	5.39E-05	0.001078065	hydroxysteroid dehydrogenase like 2 [Source:HGNC Symbol;Acc:HGNC:18572]
WIPI2	ENSG00000157954	1783.951067	0.352696218	0.077319761	4.561527497	5.08E-06	0.000141466	WD repeat domain, phosphoinositide interacting 2 [Source:HGNC Symbol;Acc:HGNC:32225]
POLR2C	ENSG00000102978	1865.650272	0.355097056	0.074757018	4.750016325	2.03E-06	6.39E-05	RNA polymerase II subunit C [Source:HGNC Symbol;Acc:HGNC:9189]
LCOR	ENSG00000196233	2215.6305	0.359167007	0.076836334	4.674442281	2.95E-06	8.77E-05	ligand dependent nuclear receptor corepressor [Source:HGNC Symbol;Acc:HGNC:29503]
PTGR3	ENSG00000180011	1423.198844	0.361557249	0.088688527	4.076708253	4.57E-05	0.000934784	prostaglandin reductase 3 [Source:HGNC Symbol;Acc:HGNC:28697]
PDE8A	ENSG00000073417	1784.918872	0.364951748	0.076814662	4.751068843	2.02E-06	6.38E-05	phosphodiesterase 8A [Source:HGNC Symbol;Acc:HGNC:8793]
UBE3A	ENSG00000114062	2747.410804	0.367812697	0.07087495	5.189600825	2.11E-07	8.82E-06	ubiquitin protein ligase E3A [Source:HGNC Symbol;Acc:HGNC:12496]
GPAA1	ENSG00000197858	2358.037945	0.384837633	0.090869632	4.235052177	2.28E-05	0.000525085	glycosylphosphatidylinositol anchor attachment 1 [Source:HGNC Symbol;Acc:HGNC:4446]
RPIA	ENSG00000153574	904.099607	0.387178548	0.110124199	3.515835304	0.000438373	0.006298725	ribose 5-phosphate isomerase A [Source:HGNC Symbol;Acc:HGNC:10297]
MARCKS	ENSG00000277443	3956.744281	0.392101429	0.070462486	5.56468345	2.63E-08	1.34E-06	myristoylated alanine rich protein kinase C substrate [Source:HGNC Symbol;Acc:HGNC:6759]
SH2B1	ENSG00000178188	1457.236185	0.392139983	0.084373995	4.647640331	3.36E-06	9.81E-05	SH2B adaptor protein 1 [Source:HGNC Symbol;Acc:HGNC:30417]
ZNF761	ENSG00000160336	537.6878927	0.399714214	0.111166073	3.595649318	0.000323583	0.004918613	zinc finger protein 761 [Source:HGNC Symbol;Acc:HGNC:23179]
HDGFL2	ENSG00000167674	1618.850674	0.405866614	0.07534291	5.386925127	7.17E-08	3.25E-06	HDGF like 2 [Source:HGNC Symbol;Acc:HGNC:14680]
NDUFS2	ENSG00000158864	2305.386166	0.409591434	0.073351855	5.583927383	2.35E-08	1.21E-06	NADH:ubiquinone oxidoreductase core subunit S2 [Source:HGNC Symbol;Acc:HGNC:7708]
ZNF254	ENSG00000213096	815.9697444	0.410483597	0.101850069	4.030273144	5.57E-05	0.001108557	zinc finger protein 254 [Source:HGNC Symbol;Acc:HGNC:13047]
EPDR1	ENSG00000086289	888.6304309	0.420620719	0.106891819	3.935013213	8.32E-05	0.001579378	ependymin related 1 [Source:HGNC Symbol;Acc:HGNC:17572]
ZNF629	ENSG00000102870	1263.652059	0.424475448	0.088927937	4.773251937	1.81E-06	5.82E-05	zinc finger protein 629 [Source:HGNC Symbol;Acc:HGNC:29008]
RAP2C	ENSG00000123728	1597.748218	0.426066972	0.094496452	4.508814486	6.52E-06	0.000174824	RAP2C, member of RAS oncogene family [Source:HGNC Symbol;Acc:HGNC:21165]
DHX37	ENSG00000150990	1740.126673	0.426118955	0.085452318	4.986628392	6.14E-07	2.27E-05	DEAH-box helicase 37 [Source:HGNC Symbol;Acc:HGNC:17210]
TCF3	ENSG00000071564	2774.646947	0.427527954	0.073229098	5.838225052	5.28E-09	3.09E-07	transcription factor 3 [Source:HGNC Symbol;Acc:HGNC:11633]
MX1	ENSG00000157601	612.701485	0.431949014	0.111120584	3.887209715	0.000101403	0.001848001	MX dynamin like GTPase 1 [Source:HGNC Symbol;Acc:HGNC:7532]
TM4SF1	ENSG00000169908	8978.118067	0.439453125	0.062930272	6.983175308	2.89E-12	2.94E-10	transmembrane 4 L six family member 1 [Source:HGNC Symbol;Acc:HGNC:11853]
UNC45A	ENSG00000140553	1716.471356	0.447561757	0.091780882	4.876415963	1.08E-06	3.70E-05	unc-45 myosin chaperone A [Source:HGNC Symbol;Acc:HGNC:30594]
ZFYVE21	ENSG00000100711	562.6735397	0.450254781	0.129615678	3.473767895	0.000513205	0.007172805	zinc finger FYVE-type containing 21 [Source:HGNC Symbol;Acc:HGNC:20760]
SKA2	ENSG00000182628	1804.255624	0.459484992	0.091997808	4.994521102	5.90E-07	2.19E-05	spindle and kinetochore associated complex subunit 2 [Source:HGNC Symbol;Acc:HGNC:28006]
LPCAT1	ENSG00000153395	12909.70158	0.463710333	0.05427916	8.543063949	1.31E-17	2.79E-15	lysophosphatidylcholine acyltransferase 1 [Source:HGNC Symbol;Acc:HGNC:25718]
PERP	ENSG00000112378	5160.704671	0.478319531	0.057968565	8.251360505	1.57E-16	3.01E-14	p53 apoptosis effector related to PMP22 [Source:HGNC Symbol;Acc:HGNC:17637]
DDHD1	ENSG00000100523	947.0126113	0.478885156	0.100868423	4.74762211	2.06E-06	6.43E-05	DDHD domain containing 1 [Source:HGNC Symbol;Acc:HGNC:19714]
IFI44	ENSG00000137965	2517.483411	0.479164416	0.073835523	6.489619057	8.61E-11	6.91E-09	interferon induced protein 44 [Source:HGNC Symbol;Acc:HGNC:16938]
TOMM22	ENSG00000100216	1101.655032	0.488575225	0.087134703	5.607125587	2.06E-08	1.08E-06	translocase of outer mitochondrial membrane 22 [Source:HGNC Symbol;Acc:HGNC:18002]
ME1	ENSG00000065833	1244.930402	0.49518071	0.090563059	5.467800185	4.56E-08	2.18E-06	malic enzyme 1 [Source:HGNC Symbol;Acc:HGNC:6983]
CASP7	ENSG00000165806	588.3349531	0.49629877	0.108330567	4.581336409	4.62E-06	0.000129763	caspase 7 [Source:HGNC Symbol;Acc:HGNC:1508]
GOLGA2	ENSG00000167110	2441.640952	0.49695152	0.069273202	7.17379172	7.29E-13	8.23E-11	golgin A2 [Source:HGNC Symbol;Acc:HGNC:4425]
ZSCAN29	ENSG00000140265	752.5897785	0.500616786	0.112846819	4.43625077	9.15E-06	0.00023665	zinc finger and SCAN domain containing 29 [Source:HGNC Symbol;Acc:HGNC:26673]
DPH3	ENSG00000154813	338.9842846	0.501012587	0.13527468	3.703668621	0.000212504	0.003444985	diphthamide biosynthesis 3 [Source:HGNC Symbol;Acc:HGNC:27717]
C2CD2	ENSG00000157617	1076.08062	0.506025565	0.083788989	6.039284776	1.55E-09	9.92E-08	C2 calcium dependent domain containing 2 [Source:HGNC Symbol;Acc:HGNC:1266]
PITHD1	ENSG00000057757	1269.459269	0.509221001	0.081448124	6.252090027	4.05E-10	2.86E-08	PITH domain containing 1 [Source:HGNC Symbol;Acc:HGNC:25022]
WBP4	ENSG00000120688	420.9981846	0.512787203	0.125451814	4.087523233	4.36E-05	0.000899009	WW domain binding protein 4 [Source:HGNC Symbol;Acc:HGNC:12739]
WDR54	ENSG00000005448	591.0458598	0.525291426	0.109449455	4.799397366	1.59E-06	5.20E-05	WD repeat domain 54 [Source:HGNC Symbol;Acc:HGNC:25770]
RCC1L	ENSG00000274523	1101.675268	0.525606204	0.105105525	5.000747638	5.71E-07	2.14E-05	RCC1 like [Source:HGNC Symbol;Acc:HGNC:14948]
PCNX3	ENSG00000197136	4930.670404	0.529860795	0.06046289	8.763404982	1.89E-18	4.62E-16	pecanex 3 [Source:HGNC Symbol;Acc:HGNC:18760]
FOXP4	ENSG00000137166	1820.989584	0.535902941	0.073634364	7.277891859	3.39E-13	4.06E-11	forkhead box P4 [Source:HGNC Symbol;Acc:HGNC:20842]
ECI1	ENSG00000167969	866.0000392	0.545901427	0.112435946	4.855221524	1.20E-06	4.03E-05	enoyl-CoA delta isomerase 1 [Source:HGNC Symbol;Acc:HGNC:2703]
FAM32A	ENSG00000105058	1429.434533	0.547323763	0.086042595	6.361079233	2.00E-10	1.49E-08	family with sequence similarity 32 member A [Source:HGNC Symbol;Acc:HGNC:24563]
USP42	ENSG00000106346	534.3771287	0.548656169	0.114370242	4.797193375	1.61E-06	5.22E-05	ubiquitin specific peptidase 42 [Source:HGNC Symbol;Acc:HGNC:20068]
PRKCSH	ENSG00000130175	6951.980952	0.548815419	0.058718284	9.346584745	9.05E-21	3.01E-18	protein kinase C substrate 80K-H [Source:HGNC Symbol;Acc:HGNC:9411]
KHNYN	ENSG00000100441	5046.983253	0.561843184	0.079707711	7.048793373	1.80E-12	1.92E-10	KH and NYN domain containing [Source:HGNC Symbol;Acc:HGNC:20166]
EMC6	ENSG00000127774	662.3222494	0.563745619	0.133525769	4.221998663	2.42E-05	0.000550881	ER membrane protein complex subunit 6 [Source:HGNC Symbol;Acc:HGNC:28430]
CAMLG	ENSG00000164615	696.7056359	0.564965872	0.102157397	5.530347175	3.20E-08	1.60E-06	calcium modulating ligand [Source:HGNC Symbol;Acc:HGNC:1471]
CDK14	ENSG00000058091	190.4939567	0.571130282	0.17758278	3.216135491	0.001299295	0.014928765	cyclin dependent kinase 14 [Source:HGNC Symbol;Acc:HGNC:8883]
IFIT1	ENSG00000185745	2701.35733	0.572381492	0.077768392	7.360078773	1.84E-13	2.30E-11	interferon induced protein with tetratricopeptide repeats 1 [Source:HGNC Symbol;Acc:HGNC:5407]
RPUSD1	ENSG00000007376	758.8876214	0.573850782	0.105462028	5.441302346	5.29E-08	2.47E-06	RNA pseudouridine synthase domain containing 1 [Source:HGNC Symbol;Acc:HGNC:14173]
TBC1D10B	ENSG00000169221	2220.039378	0.584339263	0.074252509	7.869623162	3.56E-15	5.46E-13	TBC1 domain family member 10B [Source:HGNC Symbol;Acc:HGNC:24510]
ADAM15	ENSG00000143537	7121.833047	0.598098765	0.067054427	8.919601417	4.68E-19	1.22E-16	ADAM metallopeptidase domain 15 [Source:HGNC Symbol;Acc:HGNC:193]
ZNF681	ENSG00000196172	411.001674	0.602170294	0.120480175	4.998086135	5.79E-07	2.16E-05	zinc finger protein 681 [Source:HGNC Symbol;Acc:HGNC:26457]
MESD	ENSG00000117899	2098.112323	0.621071769	0.07487497	8.29478493	1.09E-16	2.12E-14	mesoderm development LRP chaperone [Source:HGNC Symbol;Acc:HGNC:13520]
KLHDC3	ENSG00000124702	1906.588212	0.626966204	0.084421644	7.42660499	1.11E-13	1.48E-11	kelch domain containing 3 [Source:HGNC Symbol;Acc:HGNC:20704]
RGS19	ENSG00000171700	369.3145117	0.632716507	0.139257133	4.543512383	5.53E-06	0.000151643	regulator of G protein signaling 19 [Source:HGNC Symbol;Acc:HGNC:13735]
ZNF680	ENSG00000173041	957.2291991	0.663482733	0.094781452	7.000132606	2.56E-12	2.62E-10	zinc finger protein 680 [Source:HGNC Symbol;Acc:HGNC:26897]
GLE1	ENSG00000119392	947.7513132	0.68322383	0.115415275	5.919700211	3.23E-09	1.94E-07	GLE1 RNA export mediator [Source:HGNC Symbol;Acc:HGNC:4315]
KDM2B	ENSG00000089094	490.0769672	0.695563569	0.112547667	6.180168674	6.40E-10	4.39E-08	lysine demethylase 2B [Source:HGNC Symbol;Acc:HGNC:13610]
IFT27	ENSG00000100360	357.3830974	0.707967935	0.144180244	4.910297801	9.09E-07	3.19E-05	intraflagellar transport 27 [Source:HGNC Symbol;Acc:HGNC:18626]
MRFAP1	ENSG00000179010	5054.698104	0.708936058	0.086349966	8.210032844	2.21E-16	4.02E-14	Morf4 family associated protein 1 [Source:HGNC Symbol;Acc:HGNC:24549]
PIR	ENSG00000087842	204.7101123	0.721260069	0.167171497	4.314491888	1.60E-05	0.000385794	pirin [Source:HGNC Symbol;Acc:HGNC:30048]
STX12	ENSG00000117758	1293.113445	0.72669547	0.084806207	8.568894855	1.04E-17	2.26E-15	syntaxin 12 [Source:HGNC Symbol;Acc:HGNC:11430]
NOLC1	ENSG00000166197	4973.735953	0.730058373	0.079710668	9.158854029	5.25E-20	1.63E-17	nucleolar and coiled-body phosphoprotein 1 [Source:HGNC Symbol;Acc:HGNC:15608]
TPM4	ENSG00000167460	14595.38915	0.738826446	0.072648539	10.16987337	2.70E-24	1.42E-21	tropomyosin 4 [Source:HGNC Symbol;Acc:HGNC:12013]
BICD2	ENSG00000185963	1086.880851	0.742191284	0.085223348	8.708778771	3.07E-18	6.99E-16	BICD cargo adaptor 2 [Source:HGNC Symbol;Acc:HGNC:17208]
ZSWIM9	ENSG00000185453	192.5696367	0.758572802	0.182332624	4.160378898	3.18E-05	0.000689488	zinc finger SWIM-type containing 9 [Source:HGNC Symbol;Acc:HGNC:34495]
PRMT6	ENSG00000198890	354.3357135	0.787132248	0.143190409	5.497101755	3.86E-08	1.89E-06	protein arginine methyltransferase 6 [Source:HGNC Symbol;Acc:HGNC:18241]
PRDX4	ENSG00000123131	1110.921559	0.794052728	0.097521337	8.142348686	3.88E-16	6.61E-14	peroxiredoxin 4 [Source:HGNC Symbol;Acc:HGNC:17169]
GANAB	ENSG00000089597	18177.04582	0.810993357	0.064264292	12.61965761	1.65E-36	1.87E-33	glucosidase II alpha subunit [Source:HGNC Symbol;Acc:HGNC:4138]
ZW10	ENSG00000086827	779.2744372	0.832133121	0.096243857	8.646090713	5.33E-18	1.19E-15	zw10 kinetochore protein [Source:HGNC Symbol;Acc:HGNC:13194]
HABP4	ENSG00000130956	320.2944527	0.906216627	0.154370965	5.870382581	4.35E-09	2.56E-07	hyaluronan binding protein 4 [Source:HGNC Symbol;Acc:HGNC:17062]
OGFR	ENSG00000060491	2326.874486	0.913410743	0.077141	11.84079472	2.40E-32	2.05E-29	opioid growth factor receptor [Source:HGNC Symbol;Acc:HGNC:15768]
P2RY6	ENSG00000171631	3421.044045	0.938174594	0.074441381	12.60286382	2.04E-36	2.14E-33	pyrimidinergic receptor P2Y6 [Source:HGNC Symbol;Acc:HGNC:8543]
ZNF616	ENSG00000204611	229.5816586	1.279161776	0.157489858	8.122185082	4.58E-16	7.53E-14	zinc finger protein 616 [Source:HGNC Symbol;Acc:HGNC:28062]
